# Supplementary material for: A unified analytic framework for prioritization of non-coding variants of uncertain significance in heritable breast and ovarian cancer
Source: BMC Med Genomics. 2016 Apr 11;9:19. doi: 10.1186/s12920-016-0178-5 (PMC4828881; doi:10.1186/s12920-016-0178-5)
Supplement: Additional file 3: Table S1. — TFs For Which Information Weight Matrices Were Built And Factor’s Role in Transcription (XLSX 17 kb) [file 12920_2016_178_MOESM3_ESM.xlsx]

## Sheet: ST1. TFs & fxn
Table S1. TFs For Which Information Weight Matrices Were Built And Factor's Role in Transcription
TF	Transcriptional Role	Genes of Interest to Which TFs Have Been Experimentally Shown to Bind (ChIP-seq)							Expression in Normal Breast/Ovarian Cells (Illumina Body Map; FPKM)
		ATM	BRCA1	BRCA2	CDH1	CHEK2	PALB2	TP53
AP-1 (JUN)	+	X	X	X	X	X		X	108 / 31
AP2-α (TFAP2A)	-/+		X	X	X	X		X	2 / 0.1
AP2-γ (TFAP2C)	+		X	X	X	X		X	14 / 0.6
ATF-1 (ATF1)	+		X	X		X	X	X	10 / 18
ATF-2 (ATF2)	+	X	X	X	X			X	15 / 18
ATF-3 (ATF3)	+	X	X	X	X	X	X	X	16 / 17
B-ATF (BATF)	+	X				X			1 / 0.9
bHLHe40 (BHLHE40)	-	X	X	X	X	X	X	X	46 / 75
BLIMP-1 (PRDM1)	-				X				2 / 2
C/EBPβ (CEBPB)	+	X	X	X	X	X		X	24 / 15
C/EBPδ (CEBPD)	+	X	X		X	X		X	19 / 30
C-ets-1 (ETS1)	-/+	X	X			X	X	X	39 / 24
c-Fos (FOS)	+	X	X	X	X	X	X	X	298 / 34
c-Myc (MYC)	+	X	X	X	X	X	X	X	26 / 25
COE1 (EBF1)	+	X		X	X	X	X		41 / 6
CTCF (CTCF)	-	X	X	X	X	X	X	X	11 / 30
CTCFL (CTCFL)	-	X				X		X	0.1 / 0.2
E2F-1 (E2F1)	+	X	X	X	X	X	X	X	2 / 1
E2F-4 (E2F4)	+	X	X	X	X	X	X	X	7 / 15
E2F-6 (E2F6)	-	X	X	X		X	X	X	3 / 7
EGR-1 (EGR1)	+	X	X	X	X	X	X	X	307 / 146
Elf-1 (ELF1)	-/+	X	X	X	X	X	X	X	15 / 17
Elk-1 (ELK1)	+	X	X	X		X	X	X	4 / 22
Elk-4 (ELK4)	-/+	X		X			X	X	11 / 11
ER (ESR1)	-/+				X			X	2 / 8
FOXP2 (FOXP2)	-	X		X			X	X	0.8 / 1
FRA-1 (FOSL1)	+					X		X	2 / 0.6
FRA-2 (FOSL2)	+		X	X	X	X	X	X	22 / 65
GABPα (GABPA)	+	X	X	X	X	X	X	X	12 / 13
GATA-1 (GATA1)	+	X	X	X	X	X		X	0 / 0.1
GATA-2 (GATA2)	+	X	X		X	X	X	X	2 / 3
GATA-3 (GATA3)	+	X	X	X	X				17 / 0.2
GR (NR3C1)	-/+	X	X		X	X			24 / 14
HNF-3α (FOXA1)	+	X	X	X	X	X	X	X	2 / 0.5
HNF-3β (FOXA2)	+	X	X	X	X	X	X	X	0 / 2
HNF-4α (HNF4A)	+		X		X	X	X		0 / 0.3
HNF-4γ (HNF4G)	+		X		X	X	X		0.2 / 0.1
HSF 1 (HSF1)	+		X				X		7 / 9
IRF-1 (IRF1)	+	X	X	X		X	X	X	3 / 3
IRF-3 (IRF3)	+		X			X			6 / 10
IRF-4 (IRF4)	+	X		X	X	X	X		0.8 / 0.6
jun-B (JUNB)	-					X		X	101 / 78
jun-D (JUND)	+	X	X	X	X	X	X	X	90 / 58
Kaiso (ZBTB33)	-	X	X		X	X	X	X	8 / 10
MafF (MAFF)	+	X	X		X	X	X	X	6 / 3
MafK (MAFK)	-	X	X		X	X	X		4 / 2
max (MAX)	-/+	X	X	X	X	X	X	X	14 / 19
MEF2A (MEF2A)	+	X			X		X	X	11 / 19
MEF2C (MEF2C)	+	X					X		9 / 11
MXI1 (Mxi1)	-	X	X	X	X	X	X	X	12 / 13
NF-E2 (NFE2)	+			X					0.2 / 0.1
NF-YA (NFYA)	-/+	X	X			X	X	X	6 / 11
NF-YB (NFYB)	+	X	X		X	X	X	X	9 / 16
NRF-1 (NRF1)	+	X	X	X			X		4 / 10
Oct-2 (POU2F2)	+	X		X	X		X	X	0.5 / 0.6
Oct-4 (POU5F1)	-/+					X			0.1 / 0.5
p65 (RELA)	+	X	X	X		X	X	X	11 / 21
PAX-5 (PAX5)	+	X		X		X	X	X	0.1 / 0
PU.1 (SPI1)	+	X	X	X	X	X	X	X	5 / 4
REST (REST)	-	X	X	X	X	X	X	X	11 / 9
RFX5 (RFX5)	+	X	X	X	X	X	X	X	4 / 6
RUNX3 (RUNX3)	-/+	X	X	X	X	X	X	X	1 / 0.6
RXRA (RXRA)	-/+	X	X		X	X		X	14 / 9
Sp1 (SP1)	-/+	X	X		X	X	X	X	19 / 29
Sp2 (SP2)	+	X				X		X	6 / 7
Sp4 (SP4)	+	X			X			X	2 / 7
SRF (SRF)	+	X	X		X		X	X	12 / 28
STAT1 (STAT1)	+	X		X	X	X	X	X	30 / 33
STAT2 (STAT2)	+		X	X					18 / 21
STAT3 (STAT3)	+	X	X	X	X	X		X	27 / 49
STAT5A (STAT5A)	+	X		X	X	X	X		25 / 10
TCF12 (TCF12)	+	X	X		X	X	X	X	7 / 17
TCF7L2 (TCF7L2)	-/+	X	X	X	X	X	X	X	20 / 14
TEF3 (TEAD4)	+	X	X	X	X	X	X	X	3 / 3
TF3C-β (GTF3C2)	+					X			5 / 7
TFE2α (TCF3)	-/+	X		X		X	X	X	4 / 10
THAP1 (THAP1)	-/+			X			X	X	6 / 7
USF1 (USF1)	+	X	X	X	X	X	X	X	9 / 10
USF2 (USF2)	+	X	X	X	X	X	X	X	22 / 24
YY1 (YY1)	-/+	X	X	X	X	X	X	X	14 / 17
ZEB1 (ZEB1)	-				X				12 / 10
ZNF143 (ZNF143)	+	X	X		X	X	X	X	4 / 8
ZNF263 (ZNF263)	-/+	X			X	X		X	2 / 6
-: repressive/insulating role; +: activating/enhancing role; -/+: can be noth repressive/insulating and activating/enhancing roles
Note: Initial intersection of our 7 genes with ENCODE TFBS data (ENCODE Project Consortium, 2012) identified 141 factors experimentally shown to bind our genes. Following information model building, 16 were identified as not binding DNA directly (BACH1, BCL-3, CtBP2, EP300, TFIIB, TFIIF-α, HD1, HD2, PLU1, hHR21, SAP30, SETDB1, Sin3a, SIRT6, SMC-3, UBF-1), 2 do not bind in a sequence specific mann…
