# Supplementary material for: A unified analytic framework for prioritization of non-coding variants of uncertain significance in heritable breast and ovarian cancer
Source: BMC Med Genomics. 2016 Apr 11;9:19. doi: 10.1186/s12920-016-0178-5 (PMC4828881; doi:10.1186/s12920-016-0178-5)
Supplement: Additional file 4: Table S2. — UTR Sequences Used for SHAPE Analysis on SNPfold-flagged Variants (XLSX 9 kb) [file 12920_2016_178_MOESM4_ESM.xlsx]

## Sheet: ST2.UTR Sequences for SHAPE
Table S2. UTR Sequences Used for SHAPE Analysis on SNPfold-flagged Variants
7-4C	CDH1	chr16:68771248C (wild-type)	5'GGCCTTCGGGCCAAAGTGGCGTCGGAACTGCAAAGCACCTGTGAGCTTGCGGAAGTCAGTTCAGACTCCAGCCCGCTCCAGCCCGGCCCGACCCGACCGCACCCGGCGCCTGCCCTCGCTCGGCGTCCCCGGCCAGCCTCGATCCGGTTCGCCGGATCCAAATCGGGCTTCGGTCCGGTTC 3'
		chr16:68771248G (mutation)	5'GGCCTTCGGGCCAAAGTGGCGTCGGAACTGCAAAGCACCTGTGAGCTTGCGGAAGTCAGTTCAGACTGCAGCCCGCTCCAGCCCGGCCCGACCCGACCGCACCCGGCGCCTGCCCTCGCTCGGCGTCCCCGGCCAGCCTCGATCCGGTTCGCCGGATCCAAATCGGGCTTCGGTCCGGTTC 3'
4-2E 5-4A	TP53	chr17:7572442G (wild-type)	5'GGCCTTCGGGCCAACCACTTCACCGTACTAACCAGGGAAGCTGTCCCTCACTGTTGAATTTTCTCTAACTTCAAGGCCCATATCTGTGAAATGCTGGCATTTGCACCTACCTCACAGAGTGCATTGTGAGGGTTAATGAAATAATGTACATCTGGCCTTGAAACCACCTTTTATTACATGGGGTCTAGAACTTGACCCCCTTGAGGGTGCTTGTTCCCTCTCCCTGTTGGTCGGTGGGTTGGTAGTTTCTACAGTTGGGCAGCTGGTTAGGTAGAGGGAGTTGTCAAGTCTCTGCTGTCGATCCGGTTCGCCGGATCCAAATCGGGCTTCGGTCCGGTTC 3'
		chr17:7572442A (mutation)	5'GGCCTTCGGGCCAACCACTTCACCGTACTAACCAGGGAAGCTGTCCCTCACTGTTGAATTTTCTCTAACTTCAAGGCCCATATCTGTGAAATGCTGGCATTTGCACCTACCTCACAGAGTGCATTGTGAGGGTTAATGAAATAATGTACATCTGGCCTTGAAACCACCTTTTATTACATGGAGTCTAGAACTTGACCCCCTTGAGGGTGCTTGTTCCCTCTCCCTGTTGGTCGGTGGGTTGGTAGTTTCTACAGTTGGGCAGCTGGTTAGGTAGAGGGAGTTGTCAAGTCTCTGCTGTCGATCCGGTTCGCCGGATCCAAATCGGGCTTCGGTCCGGTTC 3'
All SHAPE constructs contain 5' linker (GGCCTTCGGGCCAA), 3' linker (TCGATCCGGTTCGCCGGATCCAAAT) and a protein binding site (CGGGCTTCGGTCCGGTTC) as described in Wilkinson et al., 2006.
