# Supplementary material for: A unified analytic framework for prioritization of non-coding variants of uncertain significance in heritable breast and ovarian cancer
Source: BMC Med Genomics. 2016 Apr 11;9:19. doi: 10.1186/s12920-016-0178-5 (PMC4828881; doi:10.1186/s12920-016-0178-5)
Supplement: Additional file 5: Table S3. — Primer Sequences for Sanger Sequencing of Likely Pathogenic Variants (XLSX 10 kb) [file 12920_2016_178_MOESM5_ESM.xlsx]

## Sheet: ST3. Sanger Primer Sequences
Table S3. Primer Sequences for Sanger Sequencing of Likely Pathogenic Variants
Patient ID	Gene	Variant	Forward Primer Reverse Primer	Melting Temperature (ᵒC)	Annealing Time (sec)	Extension Time (sec)	Amplicon size (nt)
4-1E and 7-2B	ATM	chr11:108119654T>G	5' ATGCATTACTTGGTAATACCTGC 3' (forward outer) 5' GTGATACGAGATCGTGCTGT 3' (forward inner) 5' GAGAAATCTCCAAGGATCTGG 3' (reverse)	60	15	30	564 (outer) 140 (inner)
7-4F	ATM	chr11:108154953G>A	5' TGGTGGTGGTATGTTCTAAGC 3' 5' CTCTTTGCTGTGCCATCCC 3'	63	15	30	407
4-1F	ATM	chr11:108188249G>T	5' TTTAGGCCTTGCAGAATTTGG 3' 5' TGTTGTTTAGAATGAGGAGAGAGG 3'	62	15	30	210
5-1B	BRCA1	chr17:41222949_41222967del19	5' AGATGCCTTCTGGGGAATAAAACT 3' (forward outer) 5' GGAGATACATATGGATACACTCACAA 3' (forward inner) 5' CCTCTGCATTGAAAGTTCCCC 3' (reverse)	62	15	30	530 (outer wild-type) 511 (outer variant) 221 (inner wild-type) 202 (inner variant)
5-3C	BRCA1	chr17:41209079_41209080insG	5' ATCTCTGCAAAGGGGAGTGG 3' 5' TATCCTGATGGGTTGTGTTTGG 3'	63	10	10	189 (variant) 188 (wild-type)
7-1G	BRCA2	chr13:32930687C>T	5' AACGCGTCTTTCCACAGC 3' 5' TGATTTCATTCATCCATTCCTGCAC 3'	63	15	30	242
4-4C	BRCA2	chr13:32936812T>C	5' CTGGCAGCTATGGAATGTGC 3' 5' CTCTCTTAAATGGGGGCTAGGG 3'	65	15	30	250
4-4A	BRCA2	chr13:32968863C>G	5' TCTAGGACTTGCCCCTTTCG 3' 5' GGCCTGATTTGGATTCTGGTC 3'	60	15	30	152
4-3C	CHEK2	chr22:29121242G>A	5' AATGACCAAATTACCAGCTCTCC 3' 5' AAATTCAACAGCCCTCTGATGC 3'	63	15	30	213
4-2B	CHEK2	chr22:29121360A>T	5' TTCAGCAGTGGTTCATCAAAGC 3' 5' TCCAAAGGGCTGAGATTACAGG 3'	66	15	30	327
4-4D	PALB2	chr16:23646825G>A	5' CTGCCATCAAGAGTGTCACTGG 3' 5' GGCCAACTGCCCACAAGTTC 3'	63	15	30	158
7-3A	PALB2	chr16:23646627G>A	5' TCTTGAACTTGGTTGTCCTGTG 3' 5' GAGTCTTAGCCTGGAAGCAAC 3'	64	15	30	292
5-3A	PALB2	chr16:23646249_23646249insAA	5' TTCGTGCTGATATTTGTGTGAGG 3' 5' GCCCAAGCACCTGGTAGAAG 3'	61	15	30	152 (variant) 150 (wild-type)
