# Supplementary material for: A unified analytic framework for prioritization of non-coding variants of uncertain significance in heritable breast and ovarian cancer
Source: BMC Med Genomics. 2016 Apr 11;9:19. doi: 10.1186/s12920-016-0178-5 (PMC4828881; doi:10.1186/s12920-016-0178-5)
Supplement: Additional file 7: Table S4. — Variants identified within natural donor or acceptor splice sites (XLSX 14 kb) [file 12920_2016_178_MOESM7_ESM.xlsx]

## Sheet: Splicing
Table S4. Variants identified within natural donor or acceptor splice sites
Flagged (F) or Prioritized (P)	Patient ID	Gene	Variant	mRNA Protein	Exon	rsID (dbSNP142)	Allele Frequency (%)	ClinVar	ENIGMA	BIC	LOVD	Consequence	Ri,initial (bits)	Ri,final (bits)	ΔRi (bits)	Type of splice site affected	NS Position	Variant Dist to NS	Final NS strength (bits)	Final CS strength (bits)	Dist CS to NS	Phenotype prediction	References	Coverage
F	4-1E 7-2B	ATM	chr11:108119654T>G***	c.1066-6T>G	Intron 8-9 of 63 exons	rs201686625	0.04	5 submissions. Conflicting interpretation of pathogenicity, risk factor: likely benign, pathogenic, uncertain. AT syndrome, breast, hereditary cancer-predisposing syndrome.	-	-	-	Splicing (Natural)	11.3	8.1	-3.2	Natural acceptor	108119659	-5	8.1	-	-	No expected change in absolute or relative abundance	Chenevix-Trench (2002) J Natl Cancer Inst 94, 205-15 Detected in 2 multiple-case BC families. Estimated penetrance of 78%, or increased risk of 26-fold. Austen (2008) Br J Haematol 142, 925-33 Variant leads to 'leaky' expression of a low level of normal ATM. Ding (2010) Breast Cancer Res Treat 125, 473-7 Meta-analysis strongly suggests that the variant is not associated with increased breast canc…	11/15 39/59
P	7-4F	ATM	chr11:108154953G>A*	c.3747-1G>A	Intron 25-26 of 63 exons	Novel	-	-	-	-	-	Splicing (Natural)	11	0.1	-10.9	Natural acceptor	108154953	0	0.1	5.3	13	Exon skipping and alternative splice forms	None	43/108
F	5-4F	ATM	chr11:108167998A>T	c.4910-16A>T	Intron 32-33 of 63 exons	Novel	-	-	-	-	-	Splicing (Natural)	2.38265	4.2325	1.84984	Natural acceptor	108168013	-15	4.2	-	-	No expected change in absolute or relative abundance	None	42/89
F	2-3A	ATM	chr11:108175387G>C	c.5497-15G>C	Intron 36-37 of 63 exons	rs3092828	0.22	1 submission. Clinical significance: benign. Hereditary cancer-predisposing syndrome.	-	-	-	Splicing (Natural)	5.03256	6.24742	1.21486	Natural acceptor	108175401	-14	6.2	-	-	No expected change in absolute or relative abundance	None	4/16
F	4-4A 5-3A 5-3E 5-1F 7-3F 7-3C 7-3G 7-1F 7-3A	ATM	chr11:108175394T>C	c.5497-8T>C	Intron 36-37 of 63 exons	rs3092829	1.318	2 submissions. Clinical significance: benign. AT syndrome, hereditary cancer-predisposing syndrome.	-	-	-	Splicing (Natural)	5.03256	4.52674	-0.505817	Natural acceptor	108175401	-7	4.5	4	61	Cryptic isoform predicted to be used, and a decrease in natural isoform is expected. Initial Ri,total for NS=6.9 and final Ri,total=6.4. Ri,total for CS=7.0	None	15/32 44/121 31/75 18/28 73/147 66/119 55/131 56/143 39/85
P	4-1F	ATM	chr11:108188249G>T***	c.6347+1G>T	Intron 43-44 of 63 exons	Novel	-	-	-	-	-	Splicing (Natural)	10.4	-8.3	-18.6	Natural donor	108188249	0	-8.3	-	-	Exon skipping only	None	3/14
F	4-1C	BRCA1	chr17:41199737G>T	c.5407-17C>A	Intron 21-22 of 23 exons	Novel	-	-	-	Not listed	-	Splicing (Natural)	4.04541	3.08346	-0.961948	Natural acceptor	41199721	-16	3.1	-	-	No expected change in absolute or relative abundance	None	6/11
F	78 patients	BRCA2	chr13:32936646T>C	c.7806-14T>C	Intron 16-17 of 27 exons	rs9534262	46.85	5 submissions. Clinical significance: benign. Breast, breast-ovarian, hereditary cancer-predisposing syndrome.	-	Clinical significance unknown. Classification pending. Reported 329 times. IVS16-14T>C	-	Splicing (Natural)	10.2967	9.52131	-0.775368	Natural acceptor	32936659	-13	9.5	-	-	No expected change in absolute or relative abundance	D'Argenio (2015) Clin Chim Acta 15, 221-5 Detected in 1 female BC case (Italian).	-
F	16 patients	CDH1	chr16:68857289T>C	c.1937-13T>C	Intron 12-13 of 16 exons	rs2276330	5.79	1 submission. Clinical significance: benign. Hereditary cancer-predisposing syndrome.	-	-	4 submissions. Listed as probably no pathogenicity. Breast, gastric, and colorectal cancer.	Splicing (Natural)	12.1628	11.3097	-0.853075	Natural acceptor	68857301	-12	11.3	-	-	Cryptic isoform predicted to be the only isoform used due to change in cryptic donor site. Initial Ri,total for NS=15.5 and final Ri,total=14.6, Ri,total for CS=16.6	Chu (2014) World J Surg Oncol 12, 80 Found in one diffuse gastric cancer case. Oliveira (2002) Hum Mutat 19, 510-7 Detected in 2/27 patients with early-onset gastric cancer and 25/100 controls.	-
P	4-2B	CHEK2	chr22:29121360A>T*	c.320-5T>A	Intron 2-3 of 14 exons	rs121908700	0.08	3 submissions. Clinical significance: uncertain. Hereditary cancer-predisposing syndrome.	-	-	-	Splicing (Natural)	6.8	4.1	-2.7	Natural acceptor	29121356	-4	4.1	-	-	Leaky splicing with intron inclusion	Castéra (2014) Eur J Hum Genet 22, 1305-13 Listed as inactivating mutation. Detected in 2 HBOC patients.	4/10
F	5-2C 5-2F 7-3B	CHEK2	chr22:29085116C>T	c.1455+7G>A	Intron 13-14 of 14 exons	rs4035547	-	-	-	-	-	Splicing (Natural)	4.06572	4.06633	0.000611998	Natural donor	29085122	6	4.1	-	-	Cryptic isoform predicted to be used. Initial Ri,total for NS=10 and final Ri,total=3.9, Ri,total for CS=8.1	None	4/17 4/16 7/24
F	5-1B	TP53	chr17:7573007G>C	c.1102C>G p.His368Asp	11 of 11	Novel	-	-	-	-	-	Splicing (Natural)	8.86236	8.90345	0.041094	Natural acceptor	7573009	-2	8.9	-	-	No expected change in absolute or relative abundance	None	414/953
Note: The natural donor site is defined as the last 3 nt of the exon and the first 7 nt of the intron (i.e. [-3,6]) and the acceptor is defined as the last 26 nt of the intron and the first 2 nt of the exon (i.e. [-25,2])
*	Confirmed through Sanger sequencing
***	Sanger results ambiguous
