# Supplementary material for: A unified analytic framework for prioritization of non-coding variants of uncertain significance in heritable breast and ovarian cancer
Source: BMC Med Genomics. 2016 Apr 11;9:19. doi: 10.1186/s12920-016-0178-5 (PMC4828881; doi:10.1186/s12920-016-0178-5)
Supplement: Additional file 8: Table S5. — Variants Predicted by IT to Affect SRFBSs (XLSX 30 kb) [file 12920_2016_178_MOESM8_ESM.xlsx]

## Sheet: SR Protein
Table S5. Variants Predicted by IT to Affect SRFBSs
Flagged (F) or Prioritized (P)	Patient ID	Gene	Variant	mRNA protein	Exon	rsID (dbSNP142)	Allele Frequency (%)	ClinVar	ENIGMA	BIC	LOVD	Nearest NS	Type of Nearest NS	Intron/Exon	SR Protein	Site Position (of SR protein)	Distance from NS	Ri,initial (bits)	Ri,final (bits)	ΔRi (bits)	Initial Ri,total (bits)	Final Ri,total (bits)	ΔRi,total (bits)	Coverage	Notes
P	5-1D	ATM	chr11:108114792C>T	c.609C>T p.Asp203=	6 of 63	rs144709948	0.1	3 submissions. Clinical significance: benign/likely benign. AT syndrome, hereditary cancer-predisposing syndrome.	-	-	11 reports. Effect unknown. AT.	108114846	Donor	Exonic	SF2/ASF	108114788	-58	5.84495	0.68844	-5.15651	17.8866	12.7301	-5.15651	32/62
P	7-2E	ATM	chr11:108116113A>G	c.901+360A>G	Intron 7-8 of 63 exons	rs677068	0.3	-	-	-	-	108115754	Donor	Intronic	TIA1	108116113	359	9.53283	-0.30669	-9.83952	10.2769	0.43737	-9.83952	41/86
F	4-1E 7-2B	ATM	chr11:108119654T>G***	c.1066-6T>G	Intron 8-9 of 63 exons	rs201686625	0.04	5 submissions. Conflicting interpretations of pathogenicity: likely benign, pathogenic, uncertain. AT syndrome, breast cancer, hereditary cancer-predisposing syndrome.	-	-	-	108119659	Acceptor	Intronic	ELAVL1	108119648	-11	10.9465	1.41032	-9.53618	22.5171	12.9809	-9.53618	11/15 39/59	Variant weakens natural site 11.3 -> 8.1
															TIA1	108119645	-14	7.77641	-1.00241	-8.77882	18.0973	9.31843	-8.77882
P	7-2G	ATM	chr11:108121309A>G	c.1236-119A>G	Intron 9-10 of 63 exons	Novel	-	-	-	-	-	108121427	Acceptor	Intronic	hnRNPA1	108121309	-118	5.26204	-2.67165	-7.93369	11.1903	3.25664	-7.93369	35/78	118nt from acceptor, is too distant from junction for hnRNPA1 to be enhancer. PTB site created. Could block strengthened SRP55 site, therefore could affect enhancing.
															PTB	108121305	-122	1.30201	6.1025	4.80049	-	-	-
P	7-3E	ATM	chr11:108121730A>G	c.1538A>G p.Gln513Arg	10 of 63	Novel	-	-	-	-	-	108121800	Donor	Exonic	SRp40	108121729	-71	5.97659	-0.314971	-6.29156	16.5047	10.2131	-6.29156	68/146	SRp40 is an enhancer that is abolished, which may affect splicing.
															hnRNPA1	108121729	-71	4.94077	0.19676	-4.74401	13.747	9.00298	-4.74401		ESS abolished shouldn't decrease Ri,total. This site is weaker than abolished enhancer, therefore loss of enhancer is more likely to lead to splicing defect.
F	4-2G	ATM	chr11:108123578G>T	c.1837G>T p.Val613Leu	12 of 63	rs200124136	-	2 submissions. Clinical significance: uncertain. Hereditary cancer-predisposing syndrome.	-	-	-	108123543	Donor	Exonic	hnRNPA1	108123576	33	4.57246	-11.068	-15.6404	14.5173	-1.12311	-15.6404	13/22	hnRNPA1 site is repressor, and its loss should not affect splicing.
															PTB	108123576	33	5.2371	-6.75085	-11.9879	-	-	-		PTB "switch" occurs, therefore thought as a "neutral" effect
															PTB	108123578	35	-0.80115	5.03584	5.83699	-	-	-		PTB "switch" occurs, therefore thought as a "neutral" effect
															PTB	108123573	30	0.36795	4.95542	4.58747	-	-	-		Total prediction: Variant is neutral to splicing.
P	4-4A	ATM	chr11:108128393C>A	c.2376+60A>C	Intron 15-16 of 63 exons	Novel	-	-	-	-	-	108128334	Donor	Intronic	hnRNPA1	108128389	55	0.35888	4.90571	4.54683	14.4551	10.8831	-3.572	5/8
P	4-3A	ATM	chr11:108143961T>C	c.3284+382C>T	Intron 22-23 of 63 exons	Novel	-	-	-	-	-	108143580	Donor	Intronic	TIA1	108143958	378	8.24993	-1.80849	-10.0584	11.6784	1.61997	-10.0584	3/7
P	5-2H 5-4B	ATM	chr11:108153167A>G	c.3577-270A>G	Intron 24-25 of 63 exons	rs45489895	0.02	-	-	-	-	108153436	Acceptor	Intronic	TIA1	108153158	-278	11.3412	2.63713	-8.70403	18.4549	9.75089	-8.70403	15/26 4/10
P	2-7A.4-3B	ATM	chr11:108163067T>C	c.4437-279C>T	Intron 29-30 of 63 exons	rs4988007	0.62	-	-	-	-	108163345	Acceptor	Intronic	SRp40	108163067	-278	-0.55346	4.895	5.44846	16.0908	4.64714	-11.4437	3/10 (2-7) 6/14 (4-3B)	PTB sites of similar strength are simultaneously created and abolished.
															PTB	108163067	-278	6.1025	-5.88657	-11.9891	-	-	-
															PTB	108163065	-280	-8.23691	5.65051	13.8874	-	-	-
F	2-7A.4-3B	ATM	chr11:108163089T>C	c.4437-257C>T	Intron 29-30 of 63 exons	rs76385647	0.44	-	-	-	-	108163345	Acceptor	Intronic	PTB	108163089	-256	5.48146	-6.50761	-11.9891	-	-	-	8/16 (4-3B)	PTB sites of similar strength are simultaneously created and abolished.
															PTB	108163087	-258	-7.93492	5.9525	13.8874	-	-	-
P	7-4B	ATM	chr11:108164396T>G	c.4776+192G>T	Intron 31-32 of 63 exons	Novel	-	-	-	-	-	108164205	Donor	Intronic	SC35	108164389	184	-1.05375	4.90818	5.96193	11.5913	5.74104	-5.85021	3/11
P	5-3C	ATM	chr11:108165829T>C	c.4909+43C>T	Intron 32-33 of 63 exons	Novel	-	-	-	-	-	108165787	Donor	Intronic	TIA1	108165828	41	8.22435	-2.56832	-10.7927	11.6582	0.865571	-10.7927	86/164
															PTB	108165824	37	4.95542	-2.06131	-7.01673	-	-	-
F	3-3A 7-2E 7-4B	ATM	chr11:108178926A>G	c.5762+215A>G	Intron 38-39 of 63 exons	rs77826768	0.62	-	-	-	-	108178712	Donor	Intronic	hnRNPA1	108178925	213	5.20482	0.46081	-4.74401	-4.67188	-9.41589	-4.74401	59/119 47/95 63/123	214nt away and hnRNPA1 only enhances near junction
P	5-1F	ATM	chr11:108180699T>G	c.5763-188G>T	Intron 38-39 of 63 exons	rs536283561	-	-	-	-	-	108180886	Acceptor	Intronic	TIA1	108180697	-189	10.2217	5.08019	-5.14152	17.8336	12.6921	-5.14152	8/18
P	5-2C 7-3G	ATM	chr11:108187990T>C	c.6199-110C>T	Intron 42-43 of 63 exons	Novel	-	-	-	-	-	108188099	Acceptor	Intronic	TIA1	108187979	-120	10.119	-0.0388	-10.1578	13.3348	3.17697	-10.1578	17/34 23/70	PTB sites of similar strength are simultaneously created and abolished.
															PTB	108187990	-109	5.2371	-6.75197	-11.9891	-	-	-
															PTB	108187988	-111	-7.78492	6.1025	13.8874	-	-	-
P	7-1E	ATM	chr11:108190429T>C	c.6348-252C>T	Intron 43-44 of 63 exons	Novel	-	-	-	-	-	108190680	Acceptor	Intronic	TIA1	108190428	-252	7.91818	-2.87449	-10.7927	12.9147	2.12202	-10.7927	38/75
F	5-1G	ATM	chr11:108202197T>C	c.7542T>C p.Tyr2514=	51 of 63	-	-	1 submission. Clinical significance: likely benign. Hereditary cancer-predisposing syndrome.	-	-	-	108202170	Acceptor	Exonic	TIA1	108202194	24	9.95013	-0.10829	-10.0584	22.1454	12.087	-10.0584	192/388	25nt from junction, TIA1 has no known exonic effect
P	5-2A.7-1D	ATM	chr11:108205376G>A	c.8011-320A>G	Intron 54-55 of 63 exons	Novel	-	-	-	-	-	108205695	Acceptor	Intronic	PTB	108205373	-322	-6.84611	6.16239	13.0085	-	-	-	28/59 (7-1D)
P	4-4H	ATM	chr11:108205462C>A	c.8011-234A>C	Intron 54-55 of 63 exons	Novel	-	-	-	-	-	108205695	Acceptor	Intronic	hnRNPA1	108205461	-234	-4.60199	5.0708	9.67279	9.98031	2.62437	-7.35594	6/20
P	5-2A.7-1D	ATM	chr11:108206295T>C	c.8152-277C>T	Intron 55-56 of 63 exons	Novel	-	-	-	-	-	108206571	Acceptor	Intronic	PTB	108206295	-276	5.77581	-6.21326	-11.9891	-	-	-	79/185 (7-1D)
															SRp40	108206292	-279	5.13566	0.65453	-4.48113	0.302907	-4.17822	-4.48113
P	7-3B	ATM	chr11:108206821C>T	c.8268+133C>T	Intron 56-57 of 63 exons	Novel	-	-	-	-	-	108206689	Donor	Intronic	hnRNPA1	108206820	131	-3.52158	5.65287	9.17445	8.53781	3.00546	-5.53235	30/67
P	4-4H	ATM	chr11:108225473G>A	c.8787-65A>G	Intron 60-61 of 63 exons	rs139490310	0.28	-	-	-	-	108225537	Acceptor	Intronic	PTB	108225469	-68	5.48146	0.68097	-4.80049	-	-	-	13/31
P	7-3E	BRCA1	chr17:41258603A>G	c.135-53T>C	Intron 3-4 of 23 exons	-	-	-	Not classified	Not listed	-	41258551	Acceptor	Intronic	PTB	41258606	-55	4.95542	-4.41438	-9.3698	-	-	-	32/70	PTB site is abolished. Only significant site it would uncover is a weak SRp40 site (2.4 bits), which could enhance or repress intronically
															PTB	41258606	-55	4.95542	-4.41438	-9.3698	-	-	-
P	4-3G	BRCA1	chr17:41256046G>T	c.441+93C>A	Intron 6-7 of 23 exons	Novel	-	-	-	Not listed	-	41256138	Donor	Intronic	hnRNPA1	41256050	88	0.35888	4.90571	4.54683	13.9164	7.41182	-6.50462	5/10
P	7-2F	BRCA1	chr17:41251412C>T	c.547+380G>A	Intron 7-8 of 23 exons	Novel	-	-	-	Not listed	-	41251791	Donor	Intronic	hnRNPA1	41251413	378	0.4082	5.15221	4.74401	8.3	-3.9	-12.2	4/11
															SRp40	41251413	378	-1.52227	4.76929	6.29156	6.4	-4.2	-10.6
															PTB	41251417	374	0.74211	5.11969	4.37758	-	-	-
															SF2/ASF	41251415	376	0.0716	5.83538	5.76378	-4.9	0.8	5.7
P	7-3E	BRCA1	chr17:41249599C>T	c.548-293G>A	Intron 7-8 of 23 exons	rs117281398	0.74	-	-	Not listed	-	41249307	Acceptor	Intronic	hnRNPA1	41249600	-293	0.44326	5.18727	4.74401	8.87656	-3.40815	-12.2847	2/2
															SRp40	41249600	-293	-0.00602	6.28554	6.29156	8.42728	-2.1733	-10.6006
P	4-1F 5-3B 5-3H 7-1A 7-3G	BRCA1	chr17:41248904G>A	c.593+357T>C	Intron 8-9 of 23 exons	rs8176146	0.68	-	-	Not listed	-	41249260	Donor	Intronic	PTB	41248907	353	-4.04022	5.32958	9.3698	-	-	-	6/9 22/36 33/68 26/55 35/73
F	5-2B	BRCA1	chr17:41245027G>A	c.2521C>T p.Arg841Trp	10 of 23	rs1800709	0.22	10 submissions. Conflicting interpretations of pathogenicity: benign, likely benign, pathogenic, uncertain. Breast, breast-ovarian, hereditary cancer-predisposing syndrome.	Class 1 - Not pathogenic or of no clinical significance. "IARC class based on posterior probability, thresholds as per Plon et al (2008)"	Clinical significance unknown. Classification pending. Reported 119 times.R841W	IARC: 1 - Not pathogenic or of no clinical significance	41249260	Donor	Intronic	hnRNPA1	41245028	4232	-3.73498	5.43947	9.17445	-2.39397	-9.76722	-7.37324	187/343
F	7-2D 7-3H	BRCA1	chr17:41243509T>C	c.4039A>G p.Arg1347Gly	10 of 23	rs28897689	0.06	11 submissions. Conflicting interpretations of pathogenicity: benign, likely benign, uncertain. Breast, breast-ovarian, hereditary cancer-predisposing syndrome.	Class 1 - Not pathogenic or of no clinical significance. "IARC class based on posterior probability, thresholds as per Plon et al (2008)"	Clinical significance unknown. Classification pending. Reported 161 times. R1347G	IARC: 1 - Not pathogenic or of no clinical significance	41243451	Donor	Exonic	hnRNPA1	41243510	-59	5.08922	0.34521	-4.74401	-2.5939	-7.33791	-4.74401	66/156 89/214	Simultaneously creates and abolishes hnRNPA1 sites of similar strength
															hnRNPA1	41243511	-60	-12.2587	4.84076	17.0995	-10.9177	-3.1761	7.74159
P	4-4G	BRCA1	chr17:41234954A>G	c.4186-362T>C	Intron 11-12 of 23 exons	Novel	-	-	-	Not listed	-	41234593	Acceptor	Intronic	TIA1	41234957	-364	10.6397	0.581261	-10.0584	11.3482	1.28973	-10.0584	14/20
P	3-7A	BRCA1	chr17:41228051A>G	c.4484+454T>C	Intron 13-14 of 23 exons	Novel	-	-	-	Not listed	-	41228504	Donor	Intronic	SRp40	41228054	450	5.33671	0.85558	-4.48113	3.7	-0.7	-4.4	5/11
F	5-4F 7-2E	BRCA1	chr17:41208754A>G	c.5277+315T>C	Intron 19-20 of 23 exons	rs183831660	0.26	-	-	Not listed	-	41209068	Donor	Intronic	PTB	41208754	314	6.16239	-5.82668	-11.9891	-	-	-	24/62 53/100	Simultaneously creates and abolishes PTB sites of similar strength
															PTB	41208756	312	-7.52377	6.36365	13.8874	-	-	-
F	3-4A 5-3C 5-4F	BRCA2	chr13:32904072C>T	c.681+443C>T	Intron 8-9 of 27 exons	Novel	-	-	-	Not listed	-	32903630	Donor	Intronic	hnRNPA1	32904071	441	-4.46797	4.70648	9.17445	4.53432	-3.31996	-7.85428	2/6 6/8 6/8	hnRNPA1 site is repressor, but the site is distant from exon (400nt+) and therefore may not have splicing effect. Created PTB site is stronger and might block created repressor.
															PTB	32904069	439	-3.2673	6.1025	9.3698	-	-	-
P	4-2D 7-2E	BRCA2	chr13:32904740G>A	c.682-316A>G	Intron 9-10 of 27 exons	Novel	-	-	-	Not listed	-	32905055	Acceptor	Intronic	SRp40	32904739	-316	-1.08761	5.20395	6.29156	11.7284	1.1278	-10.6006	3/5 2/2	Created SRp40 could repress in the intron, which exon definition predicts.
															PTB	32904737	-318	-8.09007	4.91843	13.0085	-	-	-
F	5-2F	BRCA2	chr13:32906593C>A	c.978A>C p.Ser326Arg	10 of 27	rs28897706	0.02	9 submissions. Conflicting interpretations of pathogenicity: benign, likely benign, uncertain. Breast, breast-ovarian, hereditary cancer-predisposing syndrome.	Not classified	Not of clinical importance. Classification pending. Reported 105 times. S326R	IARC: 1 - Not pathogenic or of no clinical significance	32906408	Acceptor	Exonic	hnRNPA1	32906590	182	-0.21768	6.11615	6.33383	0.876463	-8.3374	-9.21386	17/49
P	7-3A	BRCA2	chr13:32929914G>T	c.7435+489G>T	Intron 14-15 of 27 exons	rs11571705	0.04	-	-	Not listed	-	32929426	Donor	Intronic	PTB	32929914	488	-0.27107	5.56592	5.83699	-	-	-	4/5	SC35 site is created in intron, where it can be a repressor and may affect splicing, though it is quite distant from the natural exon.
															SC35	32929911	485	1.04148	6.19798	5.1565	-8.9271	-3.7706	5.1565
P	4-4D	BRCA2	chr13:32953006G>C	c.8755-448C>G	Intron 21-22 of 27 exons	Novel	-	-	-	Not listed	-	32953453	Acceptor	Intronic	SRp40	32953003	-450	5.17199	-0.59178	-5.76377	-0.269864	-6.03363	-5.76377	9/21
F	5-3H	BRCA2	chr13:32954181G>A	c.9155G>A p.Arg3052Gln	24 of 27	rs80359171	-	5 submissions. Conflicting interpretations of pathogenicity: likely benign, uncertain. Breast, breast-ovarian, hereditary cancer-predisposing syndrome.	Class 2 - Likely not pathogenic or of little clinical significance. "IARC class based on posterior probability, thresholds as per Plon et al (2008)"	Clinical significance unknown. Classification pending. Reported 3 times. R3052Q	IARC: 2 - Likely not pathogenic or of little clinical significance	32954143	Acceptor	Exonic	hnRNPA1	32954180	37	0.4082	5.15221	4.74401	20.0608	18.3218	-1.73894	50/146	hnRNPA1 site doesn’t meet Ri,total effect threshold. SRp30 and SF2/ASF are enhancers being created
															SRp40	32954180	37	-1.52227	4.76929	6.29156	18.1303	19.6873	1.557
															SF2/ASF	32954178	35	1.57169	7.33546	5.76377	17.4397	23.2034	5.76377
P	4-1D	BRCA2	chr13:32968662G>C	c.9257-164C>G	Intron 24-24 of 27 exons	rs368085787	-	-	-	Not listed	-	32968825	Acceptor	Intronic	SRp40	32968659	-166	5.35842	-0.40535	-5.76377	12.3631	6.59934	-5.76377	5/7
F	5-1H 5-2C 5-3B 5-4E 5-4F	CDH1	chr16:68835203G>A	c.164-370A>G	Intron 2-3 of 16 exons	Novel	-	-	-	-	-	68835572	Acceptor	Intronic	hnRNPA1	68835201	-371	6.15121	-10.9483	-17.0995	1.21158	-15.8879	-17.0995	4/5 6/15 4/8 5/12 5/14	369nt away. hnRNPA1 only enhances near junction
F	4-1A	CDH1	chr16:68842578C>T	c.532-18C>T	Intron 4-5 of 16 exons	rs200673941	0.02	3 submissions. Clinical significance: benign/likely benign. Gastric cancer, hereditary cancer-predisposing syndrome.	-	-	-	68842595	Acceptor	Intronic	PTB	68842576	-19	4.95542	-8.932	-13.8874	-	-	-	3/11	Mutation already strengthens natural site. PTB removal would allow ELAVL1 to bind. ELAVL1 plays both roles, creation predicted to further enhance splicing.
															ELAVL1	68842575	-20	6.98822	12.4189	5.4307	23.7014	29.1321	5.4307
															ELAVL1	68842573	-22	3.02386	12.4189	9.39506	19.4864	28.8815	9.39506
F	4-2A 7-1C	CDH1	chr16:68857191C>A	c.1937-111A>C	Intron 12-13 of 16 exons	rs34946826	0.44	-	-	-	-	68857301	Acceptor	Intronic	PTB	68857189	-112	5.00289	-8.88453	-13.8874	-	-	-	10/22 42/91	Simultaneously creates and abolishes PTB sites of similar strength
															PTB	68857191	-110	-5.41553	6.06166	11.4772	-	-	-
P	2-7A.4-3B 4-3C.5-4G	CDH1	chr16:68862695T>A	c.2295+488A>T	Intron 14-15 of 16 exons	rs34927405	0.34	-	-	-	-	68862208	Donor	Intronic	SRp40	68862694	486	-1.52227	4.76929	6.29156	10.5867	-0.0138959	-10.6006	8/15 (4-3B) 9/17 (4-3C) 61/123 (5-4G)
P	4-4C	CHEK2	chr22:29130641G>T	c.69C>A p.Gly23=	2 of 14	Novel	-	-	-	-	-	29130716	Acceptor	Exonic	hnRNPA1	29130645	71	0.71521	5.26204	4.54683	2.18831	-3.50877	-5.69708	5/11
F	7-2E	CHEK2	chr22:29130520C>T	c.190G>A p.Glu64Lys	2 of 14	rs141568342	-	2 submissions. Conflicting interpretations of pathogenicity: likely pathogenic, uncertain. Hereditary cancer-predisposing syndrome.	-	-	3 submissions. Listed as effect unknown. Prostate cancer.	29130390	Donor	Exonic	hnRNPA1	29130522	-132	6.15121	-10.9483	-17.0995	-7.33842	-24.4379	-17.0995	227/449	hnRNPA1 is only a repressor exonic
P	5-1D	CHEK2	chr22:29130027C>G	c.319+364G>C	Intron 2-3 of 14 exons	Novel	-	-	-	-	-	29130390	Donor	Intronic	SC35	29130027	363	5.91737	1.65571	-4.26166	-7.8811	-12.1428	-4.26166	48/102
F	4-4B	CHEK2	chr22:29108389G>A	c.684-384T>C	Intron 5-6 of 14 exons	Novel	-	-	-	-	-	29108006	Acceptor	Intronic	PTB	29108392	-386	-3.2673	6.1025	9.3698	-	-	-	9/17	Variant creates PTB site, but creates TIA1 enhancer sites predicted to be stronger than the PTB site. Variant would not decrease splicing.
P	4-1E	CHEK2	chr22:29107397C>A	c.792+500T>G	Intron 6-7 of 14 exons	Novel	-	-	-	-	-	29107896	Donor	Intronic	SC35	29107400	496	-0.43828	4.71822	5.1565	15.2964	5.18137	-10.1151	4/14	Strengthened PTB site may block hnRNPA1, ELAVL1, TIA1, and created SC35 site. Distant from exon, so the affect of these binding sites may not affect natural exon.
															PTB	29107397	499	0.0556	5.89261	5.83701	-0.63905	5.19794	5.83699
P	7-2A	PALB2	chr16:23649060A>G	c.211+111T>C	Intron 3-4 of 13 exons	rs117532140	0.78	-	-	-	-	23649170	Donor	Intronic	TIA1	23649061	109	8.2757	-2.51697	-10.7927	15.9465	5.1538	-10.7927	48/94	TIA1 site is abolished, where it would be enhancing splicing and therefore may affect splicing.
															TIA1	23649062	108	12.1	9	-3.1	19.7	16.6	-3.1		Neighboring TIA1 site is also weakened, and is predicted to decrease Ri,total of natural exon.
P	5-3B 7-1A	PALB2	chr16:23646295T>C	c.1572A>G p.Ser524=	4 of 13	rs45472400	0.22	5 submissions. Clinical significance: benign/likely benign. Breast, pancreatic, hereditary cancer-predisposing syndrome.	-	-	2 submissions. Listed as no known pathogenicity and effect unknown. Breast and pancreatic cancer.	23646182	Donor	Exonic	PTB	23646298	-116	6.21354	-6.79496	-13.0085	-	-	-	21/41 55/91	Abolished PTB site would allow better access to 4.6 bit hnRNPA1 which may repress exon.
P	5-2G 5-3H 7-2G 7-3D 7-3G	PALB2	chr16:23633913T>C	c.2996+377G>A	Intron 9-10 of 13 exons	rs368085787	-	-	-	-	-	23634289	Donor	Intronic	SRp40	23633914	375	6.4183	0.12674	-6.29156	1.56379	-4.72777	-6.29156	20/44 18/38 24/51 35/59 35/63
F	2-2A 7-2G	TP53	chr17:7578146T>C	c.672+31G>A	Intron 6-7 of 11 exons	rs34949160	0.5	1 submission. Clinical significance not provided.	-	-	-	7578176	Donor	Intronic	SRp40	7578147	29	5.48094	-0.81062	-6.29156	8.2	1.9	-6.3	16/32 213/459
F	5-4A	TP53	chr17:7576489C>A	c.993+364T>G	Intron 9-10 of 11 exons	Novel	-	-	-	-	-	7576852	Donor	Intronic	hnRNPA1	7576491	361	5.76038	-9.88007	-15.6404	6.67367	-8.96678	-15.6404	5/17	hnRNPA1 would repress at this position (only enhances in acceptor junction), its abolishment should not decrease natural splicing.
Note: Rsequence values are as follows (in bits): ELAVL1 = 9.63; hnRNPA1 = 4.56; hnRNPH = 8.89; PTB = 4.91; SC35 = 4.10; SF2/ASF = 5.4; SRp40 = 3.87; SRp55 = 5.23; TIA1 = 7.62
***	Prioritized under natural splicing and was therefore verified with Sanger sequencing. Results were ambiguous.
Bolded text	Predicted changes to SR Factor binding that were prioritized
