# Supplementary material for: A unified analytic framework for prioritization of non-coding variants of uncertain significance in heritable breast and ovarian cancer
Source: BMC Med Genomics. 2016 Apr 11;9:19. doi: 10.1186/s12920-016-0178-5 (PMC4828881; doi:10.1186/s12920-016-0178-5)
Supplement: Additional file 9: Table S6. — Variants Predicted by IT to Affect TFBSs (XLSX 14 kb) [file 12920_2016_178_MOESM9_ESM.xlsx]

## Sheet: TFBS - bolded
Table S6. Variants Predicted by IT to Affect TFBSs
Flagged (F) or Prioritized (P)	Patient ID	Gene	Variant	mRNA	rsID (dbSNP142)	Allele Frequency (%)	ClinVar	ENIGMA	BIC	LOVD	TSS	Dist TSS (US/UTR/I)*	TF	Role	Ri,initial (bits)	Ri,final (bits)	ΔRi (bits)	Peak?	Binds Gene?	Reasoning for Classification	Coverage
F	4-4F	ATM	chr11:108093036G>A	c.-908G>A	Novel	-	-	-	-	-	108093559	-523 (US)	HSF 1 (HSF1)	Activator	-0.40207	7.42101	7.82308	-	-	Activator being created	29/69
F	2-3A	ATM	chr11:108094071G>C	c.-31+158G>C	Novel	-	-	-	-	-	108093559	512 (UTR)	c-Myc (MYC)	Activator	-5.17941	8.82212	14.0015	-	-	Activator being created	11/25
F	4-4F 4-4G	ATM	chr11:108094538G>A	c.-31+625G>A	rs3092847	0.539	-	-	-	-	108093559	979 (UTR)	C/EBPβ (CEBPB)	Activator	-4.17313	10.9757	15.1488	-	-	Activator being created	14/39 29/78
P	7-4B	BRCA1	chr17:41286163C>T	c.-8895G>A	Novel	-	-	-	Not listed	-	41277500	-8663 (US)	GATA-3 (GATA3)	Activator	10.9155	-0.175015	-11.0905	No	Yes	No peak seen in ChIP-seq data in this region for GATA3	26/56
F	7-1C	BRCA1	chr17:41281447C>A	c.-4179G>T	rs540050913	0.02	-	-	Not listed	-	41277500	-3947 (US)	GATA-1 (GATA1)	Activator	-1.10598	11.6462	12.7522	-	-	Activators being created/strengthened	3/11
													GATA-2 (GATA2)	Activator	-5.81869	10.14	15.9587	-	-
													IRF-3 (IRF3)	Activator	1.1576	9.75493	8.59733	-	-
F	5-2F	CDH1	chr16:68770048C>A	c.-1271C>A	rs562112852	0.02	-	-	-	-	68771195	-1147 (US)	PAX-5 (PAX5)	Activator	8.06685	1.99927	-6.06758	No	No	PAX5 is not shown to bind CDH1 based on ChIP-seq data	56/117
P	5-3E 7-4E	CDH1	chr16:68771265G>C	c.-54G>C	rs5030874	0.16	-	-	-	-	68771195	70 (UTR)	E2F-4 (E2F4)	Both	1.7	12	10.4	No	Yes		38/109 101/204
F	4-4H	CHEK2	chr22:29138570G>C	c.-820C>G	Novel	-	-	-	-	-	29137822	-748 (US)	STAT3 (STAT3)	Activator	7.89618	13.3169	5.42073	-	-	Activator being strengthened	67/151
P	5-2B	PALB2	chr16:23652769G>C	c.-291C>G	rs552824227	0.1	-	-	-	-	23652678	-91 (US)	GABPα (GABPA)	Activator	12.0643	-1.34524	-13.4096	N/A	Yes		38/64
F	4-2H	PALB2	chr16:23651497C>T	c.48+934G>A	Novel	-	-	-	-	-	23652678	1181 (I)	AP-1 (JUN)	Activator	-0.463882	13.3553	13.8192	-	-	Activators being strengthened/created	4/10
													FRA-1 (FOSL1)	Activator	7.75882	13.5389	5.78005	-	-
F	4-1C	TP53	chr17:7591599C>T	c.-933G>A	Novel	-	-	-	-	-	7590868	-731 (US)	ZNF143 (ZNF143)	Activator	27.3326	20.2345	-7.09815	No	No	Znf143 is not shown to bind TP53 based on ChIP-seq data	12/17
P	7-2F	TP53	chr17:7583072A>G	c.-28-3132T>C	rs17882863	0.3	-	-	-	-	7590868	7796 (UTR)	RUNX3 (RUNX3)	Both	-6.28046	10.8729	17.1533	No	Yes		113/221
P	4-1A	TP53	chr17:7581042A>G	c.-28-1102T>C	rs113451673	0.399	-	-	-	-	7590868	9826 (UTR)	E2F-4 (E2F4)	Both	5.1	12.3	7.2	No	Yes	Sp2 removed because activator being strengthened	5/5
													Sp1 (SP1)	Both	8.02907	12.8536	4.82449	No	Yes
													Sp2 (SP2)	Activator	8.50521	12.8671	4.3619	-	-
*	US: upstream; UTR: untranslated region; I: Intronic
Bolded text	Predicted changes to TFBSs that were prioritized
