# Supplementary material for: A unified analytic framework for prioritization of non-coding variants of uncertain significance in heritable breast and ovarian cancer
Source: BMC Med Genomics. 2016 Apr 11;9:19. doi: 10.1186/s12920-016-0178-5 (PMC4828881; doi:10.1186/s12920-016-0178-5)
Supplement: Additional file 10: Table S7. — Top Changes in RBBSs Predicted by IT for Variants Predicted to Significantly Alter RNA Structure (XLSX 10 kb) [file 12920_2016_178_MOESM10_ESM.xlsx]

## Sheet: ST7. Top Changes
Table S7. Top Changes in RBBSs Predicted by IT for Variants Predicted to Significantly Alter RNA Structure
Gene	Variant	RBP	Ri,initial	Ri,final	ΔRi	Function of RBP (GeneCards)
			(bits)	(bits)	(bits)
Top RBBS Increase
BRCA2	c.-52A>G	RBM8A	0.1	5.5	5.4	Preferentially bound with spliced mRNA. May be indicator of spliced intron location.
BRCA2	c.*532A>G	ELAVL1	9.5	11.6	2.1	Binds to 3'UTR region and increases RNA stability. Also an exonic splicing repressor.
TP53	c.*826G>A	RBFOX2	-20.1	9.8	29.9	Regulates alternative splicing by promoting the inclusion of alternative exons.
TP53	c.*485C>T	SF3B4	4.4	11	5.6	One of 4 subunits for splice factor 3B. Binds upstream of branch-point sequence in pre-mRNA.
CDH1	c.-71C>G	SRSF6	1.6	4.8	3.2	Role in mRNA splicing; has both splicing enhancer and repressor roles.
Top RBBS Decrease
BRCA2	c.-52A>G	SNRPA	8.2	4.4	-3.8	Component of U1 snRNP, essential for recognition of pre-mRNA 5’ SS and assembly of the spliceosome.
BRCA2	c.*532A>G	ELAVL1	10.3	9	-1.3	Binds to 3'UTR region and increases RNA stability. Also an exonic splicing repressor.
TP53	c.*826G>A	SF3B4	9.6	-20.3	-29.9	One of 4 subunits for splice factor 3B. Binds upstream of branch-point sequence in pre-mRNA.
TP53	c.*485C>T	hnRNPA1	4.8	0.6	-4.2	Roles in splicing regulation, mRNA transport from the nucleus to the cytoplasm, transcription, and mRNA stability.
CDH1	c.-71C>G	NCL	6.6	2.9	-3.8	Role in translation repression of p53; binds both its 5' and 3' UTR.
