# Supplementary material for: A unified analytic framework for prioritization of non-coding variants of uncertain significance in heritable breast and ovarian cancer
Source: BMC Med Genomics. 2016 Apr 11;9:19. doi: 10.1186/s12920-016-0178-5 (PMC4828881; doi:10.1186/s12920-016-0178-5)
Supplement: Additional file 11: Table S8. — Missense Variants Identified In 6 Patients Or More (XLSX 11 kb) [file 12920_2016_178_MOESM11_ESM.xlsx]

## Sheet: ST8. Missense in 6 Pt or More
Table S8. Missense Variants Identified In 6 Patients Or More
Flagged (F) or Prioritized (P)	# Patients	Gene	Variant	mRNA protein	rsID (dbSNP142)	Allele Frequency (%)	Mutation Assessor	PolyPhen2	PROVEAN	SIFT	# in silico programs called deleterious
F	87 patients	ATM	chr11:108114749G>A	c.566G>C p.189R>K	rs79075295	16.094	Medium	Probably damaging	Neutral	Damaging	1
F	28 patients	ATM	chr11:108175462G>A	c.5557G>A p.1853D>N	rs1801516	6.689	Low	Benign	Neutral	Tolerated	0
F	100 patients	ATM	chr11:108183167A>G	c.5948A>G p.1983N>S	rs659243	100	Neutral	Benign	Neutral	Tolerated	0
F	59 patients	BRCA1	chr17:41223094T>C	c.4837A>G p.1613S>G	rs1799966	35.58	Low	Benign	Neutral	Tolerated	0
F	59 patients	BRCA1	chr17:41244000T>C	c.3548A>G p.1183K>R	rs16942	35.26	Neutral	Probably damaging	Deleterious	Damaging	3
F	61 patients	BRCA1	chr17:41244435T>C	c.3113A>G p.1038E>G	rs16941	33.57	Medium	Benign	Neutral	Tolerated	0
F	64 patients	BRCA1	chr17:41244936G>A	c.2612C>T p.871P>L	rs799917	45.61	Neutral	Benign	Neutral	Damaging	1
F	22 patients	BRCA1	chr17:41245471C>T	c.2077G>A p.693D>N	rs4986850	3.35	Neutral	Benign	Deleterious	Damaging	2
F	10 patients	BRCA1	chr17:41246481T>C	c.1067A>G p.356Q>R	rs1799950	2.18	High	Benign	Neutral	Tolerated	1
F	7 patients	BRCA2	chr13:32906480A>C	c.865A>C p.289N>H	rs766173	7.37	Low	Benign	Neutral	Damaging	1
F	47 patients	BRCA2	chr13:32906729A>C	c.1114A>C p.372N>H	rs144848	24.94	†	Benign	Neutral	Tolerated	0
F	11 patients	BRCA2	chr13:32911463A>G	c.2971A>G p.991N>D	rs1799944	8.01	Neutral	Probably damaging	Neutral	Tolerated	1
F	7 patients	BRCA2	chr13:32914236C>T	c.5744C>T p.1915T>M	rs4987117	0.86	Neutral	Benign	Neutral	Tolerated	0
F	102 patients	BRCA2	chr13:32929387T>C	c.7397T>C p.2466V>A	rs169547	2.42	†	Benign	Neutral	Tolerated	0
F	6 patients	CHEK2	chr22:29091740C>T	c.1217G>A p.406R>H	rs200649225	0.02	Low	Benign	Neutral	Tolerated	0
F	6 patients	PALB2	chr16:23641461C>G	c.2014G>C p.672E>Q	rs45532440	1.44	Medium	Probably damaging	Neutral	Tolerated	1
F	15 patients	PALB2	chr16:23646191T>C	c.1676A>G p.559Q>R	rs152451	15.08	Neutral	Benign	Neutral	Tolerated	0
F	101 patients	TP53	chr17:7579472G>C	c.215C>G p.72P>R	rs1042522	45.71	Neutral	Benign	Neutral	Damaging	1
Note: An extensive search of variant, disease, and gene-specific databases was not performed on variants occurring in ≥ 6 patients
†	Mutation assessor did not provide a result
