# Supplementary material for: A unified analytic framework for prioritization of non-coding variants of uncertain significance in heritable breast and ovarian cancer
Source: BMC Med Genomics. 2016 Apr 11;9:19. doi: 10.1186/s12920-016-0178-5 (PMC4828881; doi:10.1186/s12920-016-0178-5)
Supplement: Additional file 12: Table S9. — Missense Variants and Their Classification (XLSX 27 kb) [file 12920_2016_178_MOESM12_ESM.xlsx]

## Sheet: ST9. Missense
Table S9. Missense Variants and Their Classification
Flagged (F) or Prioritized (P)	Patient ID	Gene	Variant	mRNA protein	Exon	rsID (dbSNP142)	Allele Frequency (%)			Uniprot	Mutation Databases						In silico Prediction Programs					References				Coverage
							dbSNP142	1000 Genomes	Exome Variant Server MAF (EA/AA/All)†		ClinVar	ENIGMA	ExPASy (through DM2)	HGMD	LOVD	Other Gene-specific Databases	Mutation Assessor	PolyPhen2	PROVEAN	SIFT	#Prog Del
P	2-2A 4-2A 4-2E 7-3C 7-4E	ATM	chr11:108098576C>G	c.146C>G p.Ser49Cys	3 of 63	rs1800054	0.419	<0.01	1.3624/0.2726/0.9931	Not in known functional or structural domain	4 submissions. Clinical significance: benign, risk factor. Breast cancer, AT, Hereditary cancer-predisposing syndrome.	-	Polymorphism. Serine-protein kinase. Small and polar to medium and polar.	Ataxia telangiectasia?	2 reports. Listed as effect unknown. Concluded: effect unknown.	-	Medium	Probably damaging	Neutral	Damaging	2	Stredrick (2006) Hum Mutat 27, 538-44 "The S49C missense mutation, carried by less than 3% of subjects, was associated with a significantly elevated odds ratio of 1.69 (95% CI 1.19 – 2.40, P = 0.004). The variant was more common among early-onset breast cancer cases (diagnosed before age 50)."	Castellvi-Bel (1999) Hum Mutat 14, 156 Detected in a patient with AT and described as being a conserved amino acid in mouse and pufferfish.			7/11 9/18 12/21 63/126 50/128
P	5-3A 5-3E 7-3C	ATM	chr11:108117787C>T	c.998C>T p.Ser333Phe	8 of 63	rs28904919	0.14	<0.01	0.1745/0.0682/0.1385	Not in known functional or structural domain	4 submissions. Clinical significance: likely benign. Hereditary cancer-predisposing syndrome and AT.	-	Polymorphism. Serine-protein kinase. Small and polar to large and aromatic.	-	-	-	Low	Possibly damaging	Neutral	Damaging	1	None				33/82 16/41 32/72
P	5-4E 7-4E	ATM	chr11:108119823T>C	c.1229T>C p.Val410Ala	9 of 63	rs56128736	0.08	<0.01	0.221/0.0909/0.177	Not in known functional or structural domain	4 submissions. Conflicting interpretations of pathogenicity (benign, uncertain). Hereditary cancer-predisposing syndrome and AT.	-	Polymorphism. Serine-protein kinase. Medium and hydrophobic to small and hydrophobic.	Ocular telangiectasia	-	-	Low	Benign	Neutral	Damaging	1	None				36/82 60/147
P	7-3E	ATM	chr11:108121730A>G	c.1538A>G p.Gln513Arg	10 of 63	Novel	-	-	-	Not in known functional or structural domain	-	-	-	-	-	-	Medium	Possibly damaging	Neutral	Damaging	1	None				68/146
P	5-2A.7-1D	ATM	chr11:108123551C>T	c.1810C>T p.Pro604Ser	12 of 63	rs2227922	0.26	<0.01	0.291/0.6136/0.4003	Not in known functional or structural domain	4 submissions. Clinical significance: likely benign, benign. Hereditary cancer-predisposing syndrome and AT.	-	-	Susceptibility to breast cancer	-	-	Low	Possibly damaging	Neutral	Tolerated	0	Dork (2001) Cancer Res 61, 7608 This variant was detected in 1/192 breast cancer patients.				22/53 (7-1D)
P	4-2G	ATM	chr11:108123578G>T	c.1837G>T p.Val613Leu	12 of 63	rs200124136	-	-	-	Not in known functional or structural domain	2 submissions. Clinical significance: uncertain. Hereditary cancer-predisposing syndrome.	-	-	Susceptibility to breast cancer?	-	-	Medium	Probably damaging	Neutral	Damaging	2	Tavtigian (2009) Am J Hum Genet 85, 427 Performed a meta-analysis. Variant listed in 1 case (N=4112) and no controls.				13/22
P	4-4F	ATM	chr11:108124761T>C	c.2119T>C p.Ser707Pro	13 of 63	rs4986761	0.439	<0.01	1.0935/0.3864/0.8541	Not in known functional or structural domain	5 submissions. Clinical significance: likely benign, benign. Hereditary cancer-predisposing syndrome and AT.	-	Polymorphism. Serine-protein kinase. Small and polar to medium and hydrophobic.	Association with breast cancer	-	-	Neutral	Benign	Neutral	Tolerated	0	Dork (2001) Cancer Res 61, 7608 "One missense substitution, S707P in exon 15, was two times more frequent in breast cancer patients (odds ratio = 2.4; 95% confidence interval, 1.0–5.8) and five times more frequent in patients with bilateral disease than in random individuals (P < 0.001). "				11/18
P	2-8A.5-4H 7-2D	ATM	chr11:108143456C>G	c.3161C>G p.Pro1054Arg	22 of 63	rs1800057	0.919	0.01	2.2801/0.5906/1.708	Not in known functional or structural domain	3 submissions. Clinical significance: benign. Hereditary cancer-predisposing syndrome and AT.	-	Polymorphism. Serine-protein kinase. Medium and hydrophobic to small and basic.	Association with breast cancer	-	-	Medium	Probably damaging	Deleterious	Damaging	3	Larson (1997) Genet Test 1, 165 "An exon 24 polymorphism of ATM, substituting arginine for proline was associated with breast cancer in these cases with an overall odds ratio of 4.5 (95% confidence interval, 1.2-20.5, nominal p = 0.02, 2-tail Fisher exact test). In the presence of a rare HRAS1 allele, the odds ratio increased to 6.9 (95% CI, 1.2-38.3, p = 0.03)."				25/67 (5-4H) 36/64
P	5-2E	ATM	chr11:108155039G>A	c.3832G>A p.Asp1278Asn	26 of 63	-	-	-	-	Not in known functional or structural domain	1 submission. Clinical significance: uncertain. Hereditary cancer-predisposing syndrome.	-	-	-	-	-	Low	Deleterious	Neutral	Damaging	2	None				45/101
P	4-1C 4-3E 4-3H 5-1C 5-3F	ATM	chr11:108160350C>T	c.4258C>T p.Leu1420Phe	29 of 63	rs1800058	0.619	<0.01	1.7824/0.3636/1.3016	Not in known functional or structural domain	5 submissions. Conflicting interpretations of pathogenicity (benign, likely benign, uncertain). Hereditary cancer-predisposing syndrome and AT.	-	Disease-causing. Amino acids have similar physio-chemical properties. Association with AT but not BC.	Association with breast cancer	1 report. Listed as effect unknown. Concluded: effect unknown.	-	Medium	Benign	Deleterious	Tolerated	1	Fletcher (2010) Cancer Epidemiol Biomarkers Prev 19, 2143 Studied a couple of polymorphisms in 26101 and 29842 controls." The only significantly elevated OR was for L1420F homozygotes (5.31; 95% CI, 1.35-20.87)."				4/7 14/20 10/21 51/91 18/30
P	7-1E	ATM	chr11:108160416T>C	c.4324T>C p.Tyr1442His	29 of 63	rs201666889	-	-	0.0233/0.0/0.0154	Not in known functional or structural domain	3 submissions. Clinical significance: uncertain. Hereditary cancer-predisposing syndrome and AT.	-	-	Susceptibility to breast cancer	-	-	Medium	Probably damaging	Deleterious	Damaging	3	Tavtigian (2009) Am J Hum Genet 85, 427 Performed a meta-analysis. Variant listed in 2 cases (N=4112) and no controls.				23/44
F	4-2B	ATM	chr11:108175463A>T	c.5558A>T p.Asp1853Val	37 of 63	rs1801673	0.18	<0.01	0.6864/0.0909/0.4847	Not in known functional or structural domain	4 submissions. Clinical significance: benign, likely benign. Hereditary cancer-predisposing syndrome and AT.	-	Common Polymorphism. Serine-protein kinase. Medium and acidic to medium and polar.	Association with reduced risk of contralateral breast cancer	-	-	Medium	Possibly damaging	Deleterious	Damaging	2	Concannon (2008) Cancer Res 68, 6486 Study of BC patients. They identified the variant in 0.6% of cases and 2.6% of controls. They calculated the odds ratio to be 0.2.				13/22
P	7-1A	ATM	chr11:108201008C>G	c.7375C>G p.Arg2459Gly	50 of 63	-	-	-	-	Falls within FAT domain.	2 submissions. Clinical significance: uncertain. Hereditary cancer-predisposing syndrome.	-	-	-	-	-	Medium	Probably damaging	Deleterious	Damaging	3	None				43/91
P	7-1F	ATM	chr11:108206576G>A	c.8156G>A p.Arg2719His	56 of 63	rs55982963	0.04	<0.01	0.0116/0.0/0.0077	Falls within PI3K/PI4K domain	2 submissions. Clinical significance: uncertain. Hereditary cancer-predisposing syndrome.	-	Large and basic to medium and polar.	Susceptibility to breast cancer	-	-	Neutral	Probably damaging	Deleterious	Damaging	3	Tavtigian (2009) Am J Hum Genet 85, 427 Performed a meta-analysis. Variant listed in 1 case (N=4112) and no controls.				58/135
P	5-2C 5-4E	ATM	chr11:108236192A>G	c.9128A>G p.Lys3043Arg	63 of 63	Novel	-	-	-	Falls within FATC domain, needed for interaction with KAT5	-	-	-	-	-	-	Low	Possibly damaging	Neutral	Tolerated	0	None				75/215 116/238
F	5-1C	BRCA1	chr17:41246061C>T	c.1487G>A p.Arg496His	10 of 23	rs28897677	0.085	-	0.093/0.0/0.0615	Not in known functional or structural domain	8 submissions. Conflicting interpretations of pathogenicity: benign, likely benign, uncertain. Breast, ovarian, Hereditary cancer-predisposing syndrome.	Class 1 - Not pathogenic or of no clinical significance. "IARC class based on posterior probability, thresholds as per Plon et al (2008)"	-	Breast and/or ovarian cancer?	IARC: 1 - Not pathogenic or of no clinical significance	R496H - reported 86 times. Unknown clinical significance. Classification pending.	Neutral	Benign	Neutral	Tolerated	0	Tavtigian (2006) J Med Genet 43,295-305 Classified as neutral.				53/116
F	3-4A	BRCA1	chr17:41245071G>T	c.2477C>A p.Thr826Lys	10 of 23	rs28897683	0.02	<0.01	0.0349/0.0/0.0231	Not in known functional or structural domain	7 submissions. Conflicting interpretations of pathogenicity: benign, likely benign, uncertain. Breast, ovarian, Hereditary cancer-predisposing syndrome.	Class 1 - Not pathogenic or of no clinical significance. "IARC class based on posterior probability, thresholds as per Plon et al (2008)"	Unclassified. Medium polar to large and basic.	Breast cancer?	IARC: 1 - Not pathogenic or of no clinical significance	T826K - reported 38 times. Unknown clinical significance. Classification pending.	Medium	Possibly damaging	Deleterious	Damaging	2	Spurdle (2008) J Clin Oncol 26, 1657-1663 Observed in proband from one family with breast/breast-ovarian cancer, but absent in 200 matched controls.	Bouwman (2013) Cancer Discov 3, 1142-55 Classified as neutral following functional assay.			77/157
F	5-2B	BRCA1	chr17:41245027G>A	c.2521C>T p.Arg841Trp	10 of 23	rs1800709	0.22	<0.01	0.314/0.0908/0.2384	Not in known functional or structural domain	10 submissions. Conflicting interpretations of pathogenicity: benign, likely benign, pathogenic, uncertain. Breast, ovarian, Hereditary cancer-predisposing syndrome.	Class 1 - Not pathogenic or of no clinical significance. "IARC class based on posterior probability, thresholds as per Plon et al (2008)"	Unclassified. Large and basic to medium and polar.	Ovarian cancer?	IARC: 1 - Not pathogenic or of no clinical significance	R841W - reported 119 times. Unknown clinical significance. Classification pending.	Neutral	Benign	Deleterious	Damaging	2	Goldgar (2004) AJHG 75: 535-544 "This variant has been observed in the Myriad Genetics Laboratories database 57 times." "Analysis of co-segregation in six pedigrees with multiple individuals tested showed quite convincing evidence against this variant being a high-risk allele. Thus, this variant can be unequivocally assigned to the neutral category".				187/343
P	3-6A	BRCA1	chr17:41244750C>T	c.2798G>A p.Gly933Asp	10 of 23	rs80356941	-	-	-	Not in known functional or structural domain	3 submissions. Clinical significance: Uncertain. Breast, ovarian.	Not classified.	-	-	-	G933D - reported 2 times. Unknown clinical significance. Classification pending.	Neutral	Benign	Neutral	Tolerated	0	None				14/28
F	5-1F	BRCA1	chr17:41244524C>T	c.3024G>A p.Met1008Ile	10 of 23	rs1800704	0.06	<0.01	0.0581/0.0227/0.0461	Not in known functional or structural domain	10 submissions. Conflicting interpretations of pathogenicity: benign, likely benign, uncertain. Breast, ovarian, Hereditary cancer-predisposing syndrome.	Class 1 - Not pathogenic or of no clinical significance. "IARC class based on posterior probability, thresholds as per Plon et al (2008)"	Common Polymorphism. Similar physio-chemical properties. Medium and hydrophobic. May be associated with increased risk of ovarian cancer.	Breast cancer?	IARC: 1 - Not pathogenic or of no clinical significance	M1008I - reported 139 times. Unknown clinical significance. Classification pending.	Neutral	Benign	Neutral	Tolerated	0	Tavtigian (2006) J Med Genet 43,295-305 Classified as neutral using modified Grantham analysis (based on physiochemical characteristics of AA at variant position and comparisons between known neutral and known deleterious mutations).				6/14
F	5-2B 5-2C 7-1F 7-3E	BRCA1	chr17:41244429C>T	c.3119G>A p.Ser1040Asn	10 of 23	rs4986852	0.98	0.01	2.186/0.6128/1.6531	Not in known functional or structural domain	10 submissions. Conflicting interpretations of pathogenicity: benign, likely benign, pathogenic, uncertain. Breast, ovarian, Hereditary cancer-predisposing syndrome.	Class 1 - Not pathogenic or of no clinical significance. "Frequency >1% in non-founder sample set"	Unclassified. Small and polar to medium and polar. May be associated with increased risk of ovarian cancer.	Breast cancer?	IARC: 1 - Not pathogenic or of no clinical significance	S1040N - reported 68 times. Unknown clinical significance. Classification pending.	Medium	Probably damaging	Neutral	Tolerated	1	Tavtigian (2006) J Med Genet 43,295-305 Listed as a known neutral variant.	Claes (2004) Br J Cancer 90, 1244-51 Unclassified variant/polymorphism, in two of the families pathogenic mutations were segregating.			100/186 35/65 68/122 57/124
F	7-2D 7-3H	BRCA1	chr17:41243509T>C	c.4039A>G p.Arg1347Gly	10 of 23	rs28897689	0.06	<0.01	0.6744/0.1135/0.4844	Not in known functional or structural domain	11 submissions. Conflicting interpretations of pathogenicity: benign, likely benign, uncertain. Breast, ovarian, Hereditary cancer-predisposing syndrome.	Class 1 - Not pathogenic or of no clinical significance. "IARC class based on posterior probability, thresholds as per Plon et al (2008)"	Polymorphism. Large and basic to glycine. May be associated with increased risk of ovarian cancer.	Breast cancer?	IARC: 1 - Not pathogenic or of no clinical significance	R1347G - reported 161 times. Unknown clinical importance. Classification pending.	Low	Benign	Neutral	Tolerated	0	Tavtigian (2006) J Med Genet 43,295-305 Listed as a known neutral variant.				66/156 89/214
P	7-2A	BRCA1	chr17:41226398G>C	c.4625C>G p.Ser1542Cys	14 of 23	rs41293457	-	-	-	Not in known functional or structural domain	3 submissions. Clinical significance: uncertain. Breast, ovarian, Hereditary cancer-predisposing syndrome.	Not classified.	-	-	-	S1542C - reported 2 times. Unknown clinical significance. Classification pending.	Neutral	Probably damaging	Neutral	Tolerated	1	Campbell (2010) Structure 18, 167-176 The BRCT domains recognize and bind phosphorylated pSXXF motif on proteins. The interaction with the phosphorylated pSXXF motif of FAM175A/Abraxas, recruits BRCA1 at DNA damage sites.				69/134
F	3-1A	BRCA2	chr13:32893271A>G	c.125A>G p.Tyr42Cys	3 of 27	rs4987046	0.08	<0.01	0.3256/0.0908/0.246	2 AA away from portion that interacts with PALB2	7 submissions. Conflicting interpretations of pathogenicity: benign, likely benign , uncertain. Breast, ovarian, Hereditary cancer-predisposing syndrome.	Class 1 - Not pathogenic or of no clinical significance. "Frequency >1% in non-founder sample set"	Unclassified. Large and aromatic to medium and polar.	Breast cancer?	IARC: 1 - Not pathogenic or of no clinical significance	Y42C - reported 144 times. Unknown clinical importance. Classification pending.	Low	Benign	Neutral	Tolerated	0	Ruiz-Flores (2002) Hum Mutat 20, 474-475 Reported multiple times in the literature and "Tyr42Cys mutation has been shown by Milner et al. (1997) to diminish severely the transcriptional activation potential of BRCA2 but has also been found not to co-segregate with disease in at least one family.	Malander (2004) Eur J Cancer 40, 422-428 Y42C is located in the amino-terminal region of BRCA2, in a region suggested to possess histone acetyltransferase activity. "However, the role of the Tyrosine-42 residue in this respect has not been confirmed [24]. Y42C was found in a 77-year-old ovarian cancer patient who had also developed breast cancer at 74 years of age, but had no family history of th…	Goldgar (2004) AJHG 75, 535-544 "This mutation has been observed 144 times, 8 of which were in patients who also carried a known BRCA2 deleterious mutations in trans." Overall odds against causality were ~1,500,000:1. Listed as neutral.		52/99
F	5-2F	BRCA2	chr13:32906593C>A	c.978C>A p.Ser326Arg	10 of 27	rs28897706	0.02	<0.01	0.1163/0.0227/0.0846	Not in known functional or structural domain	9 submissions. Conflicting interpretations of pathogenicity: benign, likely benign, uncertain. Breast, ovarian, Hereditary cancer-predisposing syndrome.	Class 1 - Not pathogenic or of no clinical significance. "IARC class based on posterior probability, thresholds as per Plon et al (2008)"	Disease-causing. Small and polar to large and basic.	Breast cancer?	IARC: 1 - Not pathogenic or of no clinical significance	S326R - reported 105 times. No clinical importance. Classification pending.	Neutral	Benign	Neutral	Damaging	1	Sinilnikova (1999) Int J Cancer 82, 325-8 Not detected in 200 controls. The authors consider it to be likely pathogenic, but could be a rare polymorphism. Found in a female patient with breast cancer prior to diagnosis with ocular melanoma. Diagnosed at 49. No family history of breast cancer.				17/49
F	4-4E	BRCA2	chr13:32907407A>G	c.1792A>G p.Thr598Ala	10 of 27	rs28897710	0.06	0.3	0.1756/0.0908/0.1462	Not in known functional or structural domain	9 submissions. Conflicting interpretations of pathogenicity: benign, likely benign, uncertain. Breast, ovarian, Hereditary cancer-predisposing syndrome.	Not classified.	Polymorphism. Medium and polar to small and hydrophobic.	Breast cancer?	-	T598A - reported 63 times. No clinical importance. Classification pending.	Low	Benign	Neutral	Tolerated	0	Deffenbaugh (2002) Genet Test 6, 119-121 Didn't co-segregate with disease in 3 unrelated families. Wasn't found in controls though. Found in cis with nonsense mutations in BRCA2.	de Sanjose (2003) Int J Cancer 106, 588 Reported in 1/158 patients. All they say is that the variant was listed multiple times in BIC, reported by others.			5/14
P	4-4C	BRCA2	chr13:32936812T>C*	c.7958T>C p.Leu2653Pro	17 of 27	rs80359022	-	-	-	Not in known functional or structural domain	3 submissions. Conflicting interpretations of pathogenicity: pathogenic, uncertain. Breast, ovarian.	Class 5 - Pathogenic. "IARC class based on posterior probability, thresholds as per Plon et al (2008)"	Unclassified. Similar AA properties.	Breast and ovarian cancer	-	L2653P - reported 4 times. Unknown clinical importance. Classification pending.	Medium	Probably damaging	Neutral	Damaging	2	Easton (2007) Am J Hum Genet 81, 873-883 Log-2 Likelihood Ratio is 1.38. A score above 2 is an odd of 100:1 in favor of the variant being deleterious. Estimate the odds in favor of causality are 24:1 for this variant.				5/14
F	7-2B	BRCA2	chr13:32937488G>T	c.8149G>T p.Ala2717Ser	18 of 27	rs28897747	0.06	<0.01	0.2209/0.0/0.1461	Not in known functional or structural domain	10 submissions. Clinical significance: benign, likely benign. Breast, ovarian, Hereditary cancer-predisposing syndrome.	Class 1 - Not pathogenic or of no clinical significance. "IARC class based on posterior probability, thresholds as per Plon et al (2008)"	-	Breast and/or ovarian cancer?	IARC: 1 - Not pathogenic or of no clinical significance	A2717S - reported 112 times. No clinical importance. Classification pending.	Medium	Possibly damaging	Neutral	Tolerated	0	Spurdle (2008) J Clin Oncol 26, 1657-1663 Observed in proband from one family with breast/breast-ovarian cancer, but absent in 200 matched controls.				62/128
F	7-1E	BRCA2	chr13:32945172A>C	c.8567A>C p.Glu2856Ala	20 of 27	rs11571747	0.02	<0.01	0.1977/0.04545/0.1461	Not in known functional or structural domain	10 submissions. Clinical significance: benign, likely benign. Breast, ovarian, Hereditary cancer-predisposing syndrome.	Class 1 - Not pathogenic or of no clinical significance. "IARC class based on posterior probability, thresholds as per Plon et al (2008)"	Polymorphism. Medium and acidic to small and hydrophobic.	Breast cancer?	2 - Likely not pathogenic or of little clinical significance	E2856A - reported 186 times. No clinical importance. Classification pending.	Low	Probably damaging	Neutral	Tolerated	1	Claes (2004) Br J Cancer 90,1244-1251 Reported in 3 families. Didn't segregate with disease in one of the families	Chenevix-Trench (2006) Cancer Res 66, 2019-2027 Identified a homozygote with this mutation, suggesting that it's neutral. Also, when tumors were analyzed, alleles with these variants were lost, also suggesting it's neutral.			27/65
F	5-3H	BRCA2	chr13:32954181G>A	c.9155G>A p.Arg3052Gln	24 of 27	rs80359171	-	-	-	Not in known functional or structural domain	5 submissions. Conflicting interpretation of pathogenicity: likely benign, uncertain. Breast, ovarian, Hereditary cancer-predisposing syndrome.	Class 2 - Likely not pathogenic or of little clinical significance. "IARC class based on posterior probability, thresholds as per Plon et al (2008)"	-	Breast cancer?	2 - Likely not pathogenic or of little clinical significance	R3052Q - reported 3 times. Unknown clinical significance. Classification pending.	Medium	Probably damaging	Neutral	Damaging	2	None				50/146
P	4-3F	BRCA2	chr13:32968873G>A	c.9304G>A p.Ala3102Thr	25 of 27	-	-	-	-	Not in known functional or structural domain	-	Not classified.	-	-	-	-	Low	Probably damaging	Neutral	Damaging	2	None				5/7
P	5-3E	BRCA2	chr13:32971119A>G	c.9586A>G p.Lys3196Glu	26 of 27	rs80359228	0.02	-	0.0116/0.0/0.0077	Not in known functional or structural domain	6 submissions. Conflicting interpretations of pathogenicity: benign, likely benign, uncertain. Breast, breast-ovarian, Hereditary cancer-predisposing syndrome.	Not classified.	Disease associated (breast cancer). Large and basic to medium and acidic.	Breast cancer	-	K3196E - reported 8 times. Unknown clinical significance. Classification pending.	Medium	Deleterious	Neutral	Damaging	2	Kwiatkowska (2000) Hum Mutat 17, 73 "change of a conserved, positively charged lysine at the position 3196 for negatively charged glutamic acid". Not found in 200 control chromosomes.				38/99
P	5-3G	CDH1	chr16:68772239C>A	c.88C>A p.Pro30Thr	2 of 16	rs139866691	0.04	<0.01	0.1608/0.0/0.1048	Not in known functional or structural domain	5 submissions. Conflicting interpretations of pathogenicity (benign, likely benign, uncertain). Gastric cancer.	-	-	-	2 reports. Listed as pathogenic and effect unknown. Concluded: probably pathogenic and effect unknown.	-	Medium	Probably damaging	Deleterious	Tolerated	2	Sarrio (2003) Int J Cancer 106, 208-15 Just report the mutation in breast cancer.				10/22
P	5-4A 7-2F	CDH1	chr16:68855966G>A	c.1774G>A p.Ala592Thr	12 of 16	rs35187787	0.12	<0.01	0.6279/0.1137/0.454	Cadherin 4 domain	7 submissions. Conflicting interpretations of pathogenicity (benign, likely benign, uncertain). Gastric and breast cancer.	-	-	Breast cancer?	3 reports. Listed as pathogenic and effect unknown. Concluded: probably pathogenic and effect unknown.	-	Low	Possibly damaging	Deleterious	Damaging	2	Jonsson (2002) Int J Cancer 98, 838-43 Found in a family with hereditary prostate cancer, but the sister with BC did not share the mutation.	Johnston (2012) Am J Hum Genet 91, 97-108 Found in 5 of 572 participants (did not report whether patients has cancer), unknown pathogenicity, path score 3 (due to variant not in database, or no supporting evidence of causation).	Schmutzler (1999) Dis Markers 15, 123 Screening of lobular breast cancer patients.		64/129 103/217
P	7-2E	CHEK2	chr22:29130520C>T	c.190G>A p.Glu64Lys	2 of 14	rs141568342	-	-	0.0698/0.0/0.0461	Not in known functional or structural domain	2 submissions. Conflicting interpretations of pathogenicity (likely pathogenic, uncertain). Hereditary cancer-predisposing syndrome.	-	-	Prostate Cancer	3 reports. Listed as pathogenic, probably pathogenic, effect unknown. Concluded: effect unknown.	-	Low	Benign	Neutral	Tolerated	0	Dong (2003) Am J Hum Genet 72, 270 Prostate cancer. Identified in 1/84 clinical tumors and 1/400 sporadic cases. Not found in any controls				227/449
P	4-3C.5-4G	CHEK2	chr22:29121242G>A*	c.433C>T p.Arg145Trp	3 of 14	rs137853007	-	-	0.011/0.0/0.0077	FHA domain	4 submissions. Clinical significance: pathogenic/likely pathogenic for Hereditary cancer-predisposing and Li-Fraumeni.	-	-	Colorectal cancer?	4 reports. Listed as pathogenic, probably no pathogenicity, effect unknown. Concluded: effect unknown.	-	Medium	Probably damaging	Deleterious	Damaging	3	Wu (2001) J Biol Chem 276, 2971-4 "R145W mutation of Chk2 may affect the stability of this mutation of this mutant Chk2 protein. Thus, it is possible that this mutant contributes to tumorigeneisis because of haploid insufficiency".	Lee (2001) Cancer Res 61, 8062-7 "we observed a missense mutation within the FHA domain of CHK2 (R145W) that leads to a rapid degradation of the mutant protein via the ubiquitin-proteosome pathway".	Kleibl (2009) Eur J Cancer 45, 618 "The R145W variant has been shown to cause reduced ATM-dependent CHK2 phosphorylation and CHK2 kinase activity, and thus affecting the association of CHK2 with other cellular proteins in response to DNA damage".		4/10 (4-3C) 36/54 (5-4G)
P	5-3B 7-1A 7-4E	PALB2	chr16:23646857A>G	c.1010T>C p.Leu337Ser	4 of 13	rs45494092	0.68	0.01	1.9651/0.3641/1.4237	DNA-binding domain	7 submissions. Conflicting interpretations of pathogenicity: benign, uncertain. Breast, pancreatic, Hereditary cancer-predisposing syndrome.	-	Polymorphism. Medium and hydrophobic to small and polar.	Breast cancer?	2 reports. Listed as no known pathogenicity and probably no pathogenicity. Concluded: pathogenic and no known pathogenicity.	-	Medium	Benign	Neutral	Tolerated	0	Wong (2011) Breast Cancer Res Treat 127, 853 Found in 1/70 BC cases in this study. They analyzed the variant with SIFT.	Blanco (2013) PLoS One 8, e67538 Reported to have 2% frequency in CEU-1000 Genomes Project population data. Think more info is required to determine influence.	Hofstatter (2011) Fam Cancer 10, 225-31 Listed and analyzed with PolyPhen and SIFT. Observed 5 times. Don't discuss it further.	Hellebrand (2011) Hum Mutat 32, E2176-88 Identified and analyzed with many programs. Thought to not be damaging.	32/52 39/87 84/151
P	7-3G 7-4F	PALB2	chr16:23635370C>T	c.2794G>A p.Val932Met	8 of 13	rs45624036	0.1	<0.01	0.593/0.1138/0.431	WD2 domain (EMBO Rep. 2009 Sep;10(9):990-6). Interacts with BRCA2 through WD40 domain at C-term end.	7 submissions. Benign, likely benign. Breast, pancreatic, Hereditary cancer-predisposing syndrome.	-	Polymorphism. Similar AA properties. Required for interaction with POLH, RAD51, BRCA2.	Breast cancer?	2 reports. Listed as no known pathogenicity and probably no pathogenicity. Concluded: no known pathogenicity.	-	Low	Probably damaging	Neutral	Tolerated	1	Wong (2011) Breast Cancer Res Treat 127, 853 Found in 1/70 BC cases in this study. They analyzed the variant with SIFT.	Garcia (2009) Breast Cancer Res Treat 113, 545-51 Report it but that's all.	Tischkowitz (2012) Hum Mutat 33, 674-80 "there is no evidence from this study that rare PALB2 missense mutations strongly influence breast cancer risk."	Ding (2011) Breast Cancer Res Treat 126, 771-8 Reported in 1 of their 194 patients and used PolyPhen and Sift to analyze it.	42/100 32/95
P	2-3A 5-2G 5-3H 7-3D 7-3G	PALB2	chr16:23634293C>T	c.2993G>A p.Gly998Glu	9 of 13	rs45551636	0.86	0.01	2.3953/0.5917/1.7854	WD3 domain (EMBO Rep. 2009 Sep;10(9):990-6). Interacts with BRCA2 through WD40 domain at C-term end.	7 submissions. Benign. Breast, pancreatic, Hereditary cancer-predisposing syndrome.	-	Polymorphism. Glycine to medium and acidic. May be associated with BC susceptibility. Required for interaction with POLH, RAD51, BRCA2.	Increased risk of breast cancer	2 reports. Listed as probably no pathogenicity. Concluded: no known pathogenicity.	-	Medium	Probably damaging	Deleterious	Damaging	3	Rahman (2007) Nat Genet 39, 165-7 "There was no overall evidence that PALB2 missense variants confer susceptibility to breast cancer, with 215 (23%) affected individuals and 265 (24%) controls carrying at least one nonsynonymous missense variant." "This result is consistent with the data from individuals with Fanconi anemia in which all reported PALB2 mutations result in premature protein truncat…	Garcia (2009) Breast Cancer Res Treat 113, 545-51 Report it but that's all.	Balia (2010) Fam Cancer 9, 531-6 Just reported, said frequencies were similar to previous reports, and they used PolyPhen and SIFT to analyze.	Silvestri (2010) Breast Cancer Res Treat 122, 299-301 Report a high frequency in controls (11/90).	13/27 98/211 100/193 129/239 141/288
P	5-1B	TP53	chr17:7573007G>C	c.1102C>G p.His368Asp	11 of 11	-	-	-	-	Interaction with CARM1. Basic. Repression of DNA binding	-	-	-	-	-	"partially functional" according to IARC TP53 mutation database - functional assays based on protein ability to transactivate EGFP reporter plasmid through p53 binding sequences.	Neutral	Benign	Neutral	Tolerated	0	Kato (2003) Proc Natl Acad Sci U S A 100, 8424-9 Functional assay for TP53 missense mutations using EGFP reporter assay.				414/953
†	EA: European American, AA: African American, AII: All populations
*	Confirmed through Sanger sequencing
