# Supplementary material for: A unified analytic framework for prioritization of non-coding variants of uncertain significance in heritable breast and ovarian cancer
Source: BMC Med Genomics. 2016 Apr 11;9:19. doi: 10.1186/s12920-016-0178-5 (PMC4828881; doi:10.1186/s12920-016-0178-5)
Supplement: Additional file 13: Table S10. — Prioritized Variants by Gene (XLSX 16 kb) [file 12920_2016_178_MOESM13_ESM.xlsx]

## Sheet: ST10. Prioritized by Gene
Table S10. Prioritized Variants by Gene
Patient ID	Gene	Variant	mRNA Protein	rsID (dbSNP142)	Allele Frequency (%)	Category
7-4G	ATM	chr11:108093700T>A	NM_000051.3:c.-244T>A XM_005271561.1:c.-1929T>A XM_005271562.1:c.-744T>A XM_005271563.1:c.-3515T>A	rs539948218	0.04	UTR Binding
2-2A 4-2A 4-2E 7-3C 7-4E	ATM	chr11:108098576C>G	c.146C>G p.Ser49Cys	rs1800054	0.42	Missense
5-1D	ATM	chr11:108114792C>T	c.609C>T p.Asp203=	rs144709948	0.5	SRFBS
7-2E	ATM	chr11:108116113A>G	c.901+360A>G	rs677068	0.3	SRFBS
5-3A 5-3E 7-3C	ATM	chr11:108117787C>T	c.998C>T p.Ser333Phe	rs28904919	0.14	Missense
5-4E 7-4E	ATM	chr11:108119823T>C	c.1229T>C p.Val410Ala	rs56128736	0.08	Missense
7-2G	ATM	chr11:108121309A>G	c.1236-119A>G	Novel	-	SRFBS
7-3E	ATM	chr11:108121730A>G	c.1538A>G p.Gln513Arg	Novel	-	Missense
7-3E	ATM	chr11:108121730A>G	c.1538A>G p.Gln513Arg	Novel	-	SRFBS
5-2A.7-1D	ATM	chr11:108123551C>T	c.1810C>T p.Pro604Ser	rs2227922	0.26	Missense
4-2G	ATM	chr11:108123578G>T	c.1837G>T p.Val613Leu	rs200124136	-	Missense
4-4F	ATM	chr11:108124761T>C	c.2119T>C p.Ser707Pro	rs4986761	0.44	Missense
4-4A	ATM	chr11:108128393C>A	c.2376+60A>C	Novel	-	SRFBS
2-8A.5-4H 7-2D	ATM	chr11:108143456C>G	c.3161C>G p.Pro1054Arg	rs1800057	0.92	Missense
4-3A	ATM	chr11:108143961T>C	c.3284+382C>T	Novel	-	SRFBS
5-2H 5-4B	ATM	chr11:108153167A>G	c.3577-270A>G	rs45489895	0.02	SRFBS
7-4F	ATM	chr11:108154953G>A*	c.3747-1G>A	Novel	-	Splicing (Natural)
5-2E	ATM	chr11:108155039G>A	c.3832G>A p.Asp1278Asn	Novel	-	Missense
4-1C 4-3E 4-3H 5-1C 5-3F	ATM	chr11:108160350C>T	c.4258C>T p.Leu1420Phe	rs1800058	0.62	Missense
7-1E	ATM	chr11:108160416T>C	c.4324T>C p.Tyr1442His	rs201666889	-	Missense
2-7A.4-3B	ATM	chr11:108163067T>C	c.4437-279C>T	rs4988007	0.62	SRFBS
7-4B	ATM	chr11:108164396T>G	c.4776+192G>T	Novel	-	SRFBS
5-3C	ATM	chr11:108165829T>C	c.4909+43C>T	Novel	-	SRFBS
5-1F	ATM	chr11:108180699T>G	c.5763-188G>T	rs536283561	-	SRFBS
5-2C 7-3G	ATM	chr11:108187990T>C	c.6199-110C>T	Novel	-	SRFBS
4-1F	ATM	chr11:108188249G>T***	c.6347+1G>T	Novel	-	Splicing (Natural)
7-1E	ATM	chr11:108190429T>C	c.6348-252C>T	Novel	-	SRFBS
7-1A	ATM	chr11:108201008C>G	c.7375C>G p.Arg2459Gly	Novel	-	Missense
5-2A.7-1D	ATM	chr11:108205376G>A	c.8011-320A>G	Novel	-	SRFBS
4-4H	ATM	chr11:108205462C>A	c.8011-234A>C	Novel	-	SRFBS
5-2A.7-1D	ATM	chr11:108206295T>C	c.8152-277C>T	Novel	-	SRFBS
7-1F	ATM	chr11:108206576G>A	c.8156G>A p.Arg2719His	rs55982963	0.04	Missense
7-3B	ATM	chr11:108206821C>T	c.8268+133C>T	Novel	-	SRFBS
4-4H	ATM	chr11:108225473G>A	c.8787-65A>G	rs139490310	0.28	SRFBS
5-2C 5-4E	ATM	chr11:108236192A>G	c.9128A>G p.Lys3043Arg	Novel	-	Missense
7-4B	BRCA1	chr17:41286163C>T	c.-8895G>A	Novel	-	TFBS
7-3E	BRCA1	chr17:41258603A>G	c.135-53T>C	Novel	-	SRFBS
3-6A	BRCA1	chr17:41258220C>T	c.212+253G>A	rs189352191	0.08	Pseudoexon
4-3G	BRCA1	chr17:41256046G>T	c.441+93C>A	Novel	-	SRFBS
7-2F	BRCA1	chr17:41251412C>T	c.547+380G>A	Novel	-	SRFBS
7-3E	BRCA1	chr17:41249599C>T	c.548-293G>A	rs117281398	0.74	SRFBS
4-1F 5-3B 5-3H 7-1A 7-3G	BRCA1	chr17:41248904G>A	c.593+357T>C	rs8176146	0.34	SRFBS
3-6A	BRCA1	chr17:41244750C>T	c.2798G>A p.Gly933Asp	rs80356941	-	Missense
4-4G	BRCA1	chr17:41234954A>G	c.4186-362T>C	Novel	-	SRFBS
3-7A	BRCA1	chr17:41228051A>G	c.4484+454T>C	Novel	-	SRFBS
7-2A	BRCA1	chr17:41226398G>C	c.4625C>G p.Ser1542Cys	rs41293457	-	Missense
5-1B	BRCA1	chr17:41222949_41222967del19*	c.4964_4982del19 p.Ser1655Tyrfs	rs80359876	-	Indel (frameshift)
5-3C	BRCA1	chr17:41209079_41209080insG*	c.5266_5267insC p.Gln1756Profs	rs397507247	-	Indel (frameshift)
4-2D 7-2E	BRCA2	chr13:32904740G>A	c.682-316A>G	Novel	-	SRFBS
5-2G	BRCA2	chr13:32923724G>A	c.7007+2691G>A	rs367890577	0.02	Pseudoexon
7-3A	BRCA2	chr13:32929914G>T	c.7435+489G>T	rs11571705	0.04	SRFBS
7-1G	BRCA2	chr13:32930687C>T**	c.7558C>T p.Arg2520Ter	rs80358981	-	Nonsense
4-4C	BRCA2	chr13:32936812T>C*	c.7958T>C p.Leu2653Pro	rs80359022	-	Missense
7-3F	BRCA2	chr13:32943734G>A	c.8332-805G>A	Novel	-	Pseudoexon
4-4D	BRCA2	chr13:32953006G>C	c.8755-448C>G	Novel	-	SRFBS
4-1D	BRCA2	chr13:32968662G>C	c.9257-164C>G	rs368085787	-	SRFBS
4-4A	BRCA2	chr13:32968863C>G*	c.9294C>G p.Tyr3098Ter	rs80359200	-	Nonsense
4-3F	BRCA2	chr13:32968873G>A	c.9304G>A p.Ala3102Thr	Novel	-	Missense
5-3E	BRCA2	chr13:32971119A>G	c.9586A>G p.Lys3196Glu	rs80359228	0.02	Missense
7-4C	CDH1	chr16:68771248C>G	c.-71C>G	rs34033771	0.56	UTR Structure
5-3E 7-4E	CDH1	chr16:68771265G>C	c.-54G>C	rs5030874	0.16	TFBS
5-3G	CDH1	chr16:68772239C>A	c.88C>A p.Pro30Thr	rs139866691	0.04	Missense
7-3D	CDH1	chr16:68833550A>G	c.164-2023A>G	rs184740925	0.3	Pseudoexon
5-4A 7-2F	CDH1	chr16:68855966G>A	c.1774G>A p.Ala592Thr	rs35187787	0.12	Missense
2-7A.4-3B 4-3C.5-4G	CDH1	chr16:68862695T>A	c.2295+488A>T	rs34927405	0.34	SRFBS
5-3H	CDH1	chr16:68863383T>A	c.2296-174T>A	rs565488866	0.02	Pseudoexon
5-3C	CDH1	chr16:68867826T>A	NM_004360.3:c.*424T>A XM_005256272.1:c.*424T>A	Novel	-	UTR Binding
4-4C	CHEK2	chr22:29130641G>T	c.69C>A p.Gly23=	Novel	-	SRFBS
7-2E	CHEK2	chr22:29130520C>T	c.190G>A p.Glu64Lys	rs141568342	-	Missense
7-2E	CHEK2	chr22:29130520C>T	NM_001005735.1:c.190G>A NM_001257387.1:c.-588G>A NM_007194.3:c.190G>A NM_145862.2:c.190G>A	rs141568342	-	UTR Binding
5-1D	CHEK2	chr22:29130027C>G	c.319+364G>C	Novel	-	SRFBS
4-2B	CHEK2	chr22:29121360A>T*	c.320-5T>A	rs121908700	0.08	Splicing (Natural)
4-3C.5-4G	CHEK2	chr22:29121242G>A*	c.433C>T p.Arg145Trp	rs137853007	-	Missense
4-3C.5-4G	CHEK2	chr22:29121242G>A*	NM_001005735.1:c.562C>T NM_001257387.1:c.-345C>T NM_007194.3:c.433C>T NM_145862.2:c.433C>T	rs137853007	-	UTR Binding
4-1E	CHEK2	chr22:29107397C>A	c.792+500T>G	Novel	-	SRFBS
5-2B	PALB2	chr16:23652769G>C	c.-291C>G	rs552824227	0.1	TFBS
7-2A	PALB2	chr16:23649060A>G	c.211+111T>C	rs117532140	0.78	SRFBS
5-3B 7-1A 7-4E	PALB2	chr16:23646857A>G	c.1010T>C p.Leu337Ser	rs45494092	0.68	Missense
4-4D	PALB2	chr16:23646825G>A*	c.1042C>T p.Gln348Ter	Novel	-	Nonsense
7-3A	PALB2	chr16:23646627G>A*	c.1240C>T p.Arg414Ter	rs180177100	-	Nonsense
5-3B 7-1A	PALB2	chr16:23646295T>C	c.1572A>G p.Ser524=	rs45472400	0.22	SRFBS
5-3A	PALB2	chr16:23646249_23646250insAA*	c.1617_1618insTT p.Asn540Leufs	Novel	-	Indel (frameshift)
7-3G 7-4F	PALB2	chr16:23635370C>T	c.2794G>A p.Val932Met	rs45624036	0.1	Missense
2-3A 5-2G 5-3H 7-3D 7-3G	PALB2	chr16:23634293C>T	c.2993G>A p.Gly998Glu	rs45551636	0.86	Missense
5-2G 5-3H 7-2G 7-3D 7-3G	PALB2	chr16:23633913T>C	c.2996+377G>A	rs368085787	-	SRFBS
7-2F	TP53	chr17:7583072A>G	c.-28-3132T>C	rs17882863	0.3	TFBS
4-1A	TP53	chr17:7581042A>G	c.-28-1102T>C	rs113451673	0.4	TFBS
3-1A 4-1H	TP53	chr17:7578640A>G	NM_000546.5:c.376-86T>C NM_001126112.2:c.376-86T>C NM_001126113.2:c.376-86T>C NM_001126114.2:c.376-86T>C NM_001126115.1:c.-107T>C NM_001126116.1:c.-107T>C NM_001126117.1:c.-107T>C NM_001126118.1:c.259-86T>C NM_001276695.1:c.259-86T>C NM_001276696.1:c.259-86T>C NM_001276697.1:c.-188T>C NM_001276698.1:c.-188T>C NM_001276699.1:c.-188T>C NM_001276760.1:c.259-86T>C NM_001276761.1:c.259-86T>C XM_005256…	rs113530090	0.72	UTR Binding
5-1B	TP53	chr17:7573007G>C	c.1102C>G p.His368Asp	Novel	-	Missense
4-2H 7-2F	TP53	chr17:7571752T>G	NM_000546.5:c.*1175A>C NM_001126112.2:c.*1175A>C NM_001126113.2:c.*1376A>C NM_001126114.2:c.*1464A>C NM_001126115.1:c.*1175A>C NM_001126116.1:c.*1464A>C NM_001126117.1:c.*1376A>C NM_001126118.1:c.*1175A>C NM_001276695.1:c.*1376A>C NM_001276696.1:c.*1464A>C NM_001276697.1:c.*1175A>C NM_001276698.1:c.*1464A>C NM_001276699.1:c.*1376A>C NM_001276760.1:c.*1175A>C NM_001276761.1:c.*1175A>C	rs78378222	0.26	UTR Binding
*	Confirmed through Sanger sequencing
**	Not confirmed by Sanger sequencing
***	Sanger results ambiguous
